# Supplementary material for: PRC2-AgeIndex as a universal biomarker of aging and rejuvenation
Source: Nat Commun. 2024 Jul 16;15:5956. doi: 10.1038/s41467-024-50098-2 (PMC11250797; doi:10.1038/s41467-024-50098-2)
Supplement: Supplementary file 4 — Supplementary Data 1 [file 41467_2024_50098_MOESM4_ESM.xlsx]

## Sheet: NGS datasets info
Source Data File 1: List of publicly available datasets used in the manuscript for different analyses
	ID	Organism	Cell/Tissue Type	N. of Samples	Age	ASSAY	Additional Details	Figure	Outliers	Link to data
1	GSE52972	Human	Epidermis	6	18 to 83 years	WGBS		1, 2	0	https://www.ncbi.nlm.nih.gov/geo/query/acc.cgi?acc=GSE52972
2	GSE31263	Human	CD4+ T cells	2	1 neonatal and 1 centenerian	WGBS		1,2,6	0	https://www.ncbi.nlm.nih.gov/geo/query/acc.cgi?acc=GSE31263
3	GSM2472741 - SRX2528911	Mouse	mESCs	1	N/A	ChIP-seq	Ezh2 rep1	2,3,4	0	https://www.ncbi.nlm.nih.gov/geo/query/acc.cgi?acc=GSM2472741
4	GSM2472742 - SRX2528912	Mouse	mESCs	1	N/A	ChIP-seq	Ezh2 rep2	2,3,4	0	https://www.ncbi.nlm.nih.gov/geo/query/acc.cgi?acc=GSM2472742
5	GSM3243624 - SRX4338248	Mouse	mESCs	1	N/A	ChIP-seq	Suz12	2,3,4	0	https://www.ncbi.nlm.nih.gov/geo/query/acc.cgi?acc=GSM3243624
6	ENCSR000ASY - ENCFF105JFX	Human	hESCs, H1	1	N/A	ChIP-seq	EZH2 - hg38	1,2,3,5,6	0	https://www.encodeproject.org/files/ENCFF105JFX/
7	ENCSR000ATS - ENCFF224RZW	Human	hESCs, H1	1	N/A	ChIP-seq	SUZ12 - hg38	1,2,3,5,6	0	https://www.encodeproject.org/files/ENCFF224RZW/
8	ENCSR000ASY - ENCFF000AVT	Human	hESCs, H2	1	N/A	ChIP-seq	EZH2 - hg19	1,2,3,5,6	0	https://www.encodeproject.org/files/ENCFF000AVT/
9	ENCSR000ATS - ENCFF027VOM	Human	hESCs, H3	1	N/A	ChIP-seq	SUZ12 - hg19	1,2,3,5,6	0	https://www.encodeproject.org/files/ENCFF027VOM/
10	GSE16256	Human	hESC, H1	1	N/A	WGBS		1	0	https://www.ncbi.nlm.nih.gov/geo/query/acc.cgi?acc=GSE16256
11	GSE79798	Human	CD4+ T cells	6	18 to 86 years old	WGBS		1,2,6	1	https://www.ncbi.nlm.nih.gov/geo/query/acc.cgi?acc=GSE79798
12	GSE89274	Mouse	Hepatocytes	16	4 2-months and 12 22-months	WGBS		2, 4	0	https://www.ncbi.nlm.nih.gov/geo/query/acc.cgi?acc=GSE89274
13	GSE152027	Human	PMBC	656	19 to 101 years	Methyl450		3	0	https://www.ncbi.nlm.nih.gov/geo/query/acc.cgi?acc=GSE152027
14	GSE40279	Human	PMBC	689	18 to 70 years	Methyl450		3	0	https://www.ncbi.nlm.nih.gov/geo/query/acc.cgi?acc=GSE40279
15	GSE42861	Human	PMBC	471	13 to 72 years	Methyl450		3	0	https://www.ncbi.nlm.nih.gov/geo/query/acc.cgi?acc=%20GSE42861
16	GSE55763	Human	PMBC	2711	23 to 75 years	Methyl450		3	0	https://www.ncbi.nlm.nih.gov/geo/query/acc.cgi?acc=GSE55763
17	GSE120137	Mouse	Adipose, Kidney, Liver, Lung, Blood	40	20 2-months and 20 20-months	RRBS		3	1	https://www.ncbi.nlm.nih.gov/geo/query/acc.cgi?acc=GSE120137
18	SRP069120	Mouse	Hepatocytes	20	4-months and 26-months	scWGBS		3	2	https://www.ncbi.nlm.nih.gov/Traces/study/?acc=SRP069120
19	GSE80672	Mouse	Blood	110	3 to 35 months	RRBS		4	0	https://www.ncbi.nlm.nih.gov/geo/query/acc.cgi?acc=GSE80672
20	GSE190665	Mouse	Skin	12	7 old and 5 treated old	MethyEpic		4	0	https://www.ncbi.nlm.nih.gov/geo/query/acc.cgi?acc=GSE190665
21	TGCA	Human	Different tissues	40	Different ages, tumor vs adjecant normal	WGBS		5	0	https://www.cancer.gov/about-nci/organization/ccg/research/structural-genomics/tcga
22	GSE107729	Human	Oligocytes	6	3 under 40 and 3 ablove 70 years	WGBS		5	0	https://www.ncbi.nlm.nih.gov/geo/query/acc.cgi?acc=GSE107729
23	GSE79798	Human	Fibroblasts	1	Fetal, passage 4 to 33	WGBS		5	0	https://www.ncbi.nlm.nih.gov/geo/query/acc.cgi?acc=GSE79798
24	GSE253987 - GSE253985	Human	Fibroblasts	6	Neonatal (passage 2, 4 and 8) and old (>80, passage 2, 5 and 8)	WGBS		6	0	https://www.ncbi.nlm.nih.gov/geo/query/acc.cgi?acc=GSE253985
25	GSE253987 - GSE253773	Human	Fibroblasts	5	Neonatal (two replicates), old (three replicates)	ChIP-seq		6	0	https://www.ncbi.nlm.nih.gov/geo/query/acc.cgi?acc=GSE253773
26	GSE253987 - GSE253773	Human	CD4+ T cells	3	Three donors aged 23, 17 and 17	ChIP-seq		6	0	https://www.ncbi.nlm.nih.gov/geo/query/acc.cgi?acc=GSE253773
27	ENCFF918OQM	Human	CD4+ T cells	1	Input file for CD4+ T-cells	ChIP-seq		6	0	https://www.encodeproject.org/files/ENCFF918OQM/
