# Supplementary material for: PRC2-AgeIndex as a universal biomarker of aging and rejuvenation
Source: Nat Commun. 2024 Jul 16;15:5956. doi: 10.1038/s41467-024-50098-2 (PMC11250797; doi:10.1038/s41467-024-50098-2)
Supplement: Supplementary file 6 — Source Data [file 41467_2024_50098_MOESM6_ESM.xlsx]

## Sheet: Fibroblast high-PRC2 LMRs
Source Data File 2: closest gene and feature annotated list of top 1000 LMRs for CD4 T-cells, epidermis, fibroblasts, and mouse liver
Chromosome	start	end	width	strand	pr	delta	number	Annotated.gene.symbols	Detected.Features
chr5	173232508	173233482	975	*	51.747	0.079	1	NKX2-5	3UTRs, cpg_islands, cpg_shores, exons, introns
chr5	174731549	174732610	1062	*	49.387	0.434	2		cpg_islands, cpg_shores, intergenic
chr2	176121878	176124064	2187	*	48.562	-0.038	3	HOXD9, HOXD-AS2	5UTRs, cpg_islands, cpg_shores, exons, firstexons, introns, lncrna_gencode, promoters
chr4	173509007	173510177	1171	*	47.255	0.103	4	LOC101928409, AC093849.2	cpg_islands, cpg_shores, exons, firstexons, introns, lncrna_gencode, promoters
chr7	27204750	27205804	1055	*	47.051	0.052	5	HOTTIP	cpg_islands, cpg_shores, exons, lncrna_gencode, promoters
chr1	119006228	119007388	1161	*	45.141	0.361	6		cpg_islands, cpg_shores, intergenic
chr17	61453990	61454983	994	*	44.6	0.582	7	TBX4	cpg_islands, cpg_shores, introns
chr2	118856610	118858374	1765	*	41.595	0.033	8		cpg_islands, cpg_shores, intergenic
chr16	56638038	56638735	698	*	41.528	0.027	9	MT1A	5UTRs, cpg_islands, cpg_shores, exons, firstexons, promoters
chr17	48596710	48598691	1982	*	41.485	0.017	10	HOXB6, HOXB-AS3	5UTRs, cpg_islands, cpg_shores, exons, firstexons, introns, lncrna_gencode, promoters
chr20	21705141	21708251	3111	*	41.306	0.167	11	PAX1	5UTRs, cpg_islands, cpg_shores, exons, firstexons, introns, promoters
chr12	114439915	114441099	1185	*	40.896	0.368	12		cpg_islands, cpg_shores, intergenic
chr4	4865757	4867678	1922	*	40.187	0.135	13		cpg_islands, intergenic
chr10	101221007	101230510	9504	*	39.844	0.06	14	LBX1, LBX1-AS1	3UTRs, 5UTRs, cpg_islands, cpg_shores, exons, firstexons, intergenic, introns, lncrna_gencode, promoters
chr7	27242067	27246456	4390	*	39.302	0.096	15	EVX1, EVX1-AS	3UTRs, 5UTRs, cpg_islands, cpg_shores, exons, firstexons, introns, lncrna_gencode, promoters
chr7	27192557	27193248	692	*	38.917	0.273	16	AC004080.2	cpg_islands, exons, firstexons, introns, lncrna_gencode
chr1	110068120	110069308	1189	*	38.378	-0.031	17	ALX3, STRIP1	cpg_islands, introns
chr17	49971349	49973696	2348	*	37.062	0.123	18	DLX4	3UTRs, 5UTRs, cpg_islands, cpg_shores, exons, firstexons, introns, promoters
chr2	176156875	176158581	1707	*	36.637	0.17	19	HOXD3	5UTRs, cpg_islands, cpg_shores, exons, firstexons, introns, promoters
chr2	176151438	176152624	1187	*	36.453	0.479	20	HOXD4, HOXD3	5UTRs, cpg_islands, cpg_shores, exons, firstexons, introns, promoters
chr7	27155553	27157377	1825	*	36.453	0.019	21	HOXA7, HOXA-AS3	5UTRs, cpg_islands, cpg_shores, exons, firstexons, introns, lncrna_gencode, promoters
chr22	19754950	19757174	2225	*	36.053	0.065	22	TBX1	5UTRs, cpg_islands, cpg_shores, exons, firstexons, introns, promoters
chr5	173242882	173245958	3077	*	35.932	0.023	23		cpg_islands, cpg_shores, exons, firstexons, intergenic, promoters
chr1	47433479	47434830	1352	*	35.814	-0.09	24	FOXD2-AS1	cpg_islands, cpg_shores, exons, firstexons, lncrna_gencode, promoters
chr7	27102049	27103595	1547	*	35.726	0.068	25	HOXA2	5UTRs, cpg_islands, cpg_shores, exons, firstexons, introns, promoters
chr17	48580357	48582917	2561	*	35.44	0.36	26	HOXB3, MIR10A, HOXB-AS3, HOXB6, AC103702.1	5UTRs, cpg_islands, cpg_shores, exons, firstexons, introns, lncrna_gencode, promoters
chr11	64291077	64293002	1926	*	34.866	0.037	27	KCNK4, KCNK4-TEX40, AP001453.3	5UTRs, cpg_islands, cpg_shores, exons, firstexons, introns, lncrna_gencode, promoters
chr17	61456519	61458589	2071	*	34.68	0.748	28	TBX4	5UTRs, cpg_islands, cpg_shores, exons, firstexons, introns
chr17	61395934	61401099	5166	*	34.515	0.039	29	TBX2, LOC101927855, TBX2-AS1, AC005746.2	5UTRs, cpg_islands, enhancers_fantom, exons, firstexons, introns, lncrna_gencode, promoters
chr11	44304463	44306186	1724	*	34.301	0.243	30	ALX4	cpg_islands, cpg_shores, enhancers_fantom, introns
chr4	173521757	173523166	1410	*	33.656	0.044	31		cpg_islands, cpg_shores, enhancers_fantom
chr11	31803717	31805565	1849	*	33.59	0.036	32	PAX6	5UTRs, cpg_islands, cpg_shores, exons, firstexons, introns, promoters
chr2	118835377	118836408	1032	*	33.428	0.021	33		cpg_islands, cpg_shores, promoters
chr6	1388786	1391548	2763	*	33.421	-0.003	34	FOXF2, MIR6720	5UTRs, cpg_islands, cpg_shores, exons, firstexons, introns, promoters
chr6	1378110	1380355	2246	*	33.3	0.3	35		cpg_islands, cpg_shores, enhancers_fantom, intergenic
chr22	19759300	19762905	3606	*	33.116	0.083	36	TBX1	5UTRs, cpg_islands, cpg_shores, enhancers_fantom, exons, firstexons, introns, promoters
chr2	45003940	45005749	1810	*	32.453	-0.132	37	SIX2	3UTRs, cpg_islands, cpg_shores, exons, intergenic
chr8	96157392	96161928	4537	*	32.23	-0.009	38	GDF6	5UTRs, cpg_islands, cpg_shores, enhancers_fantom, exons, firstexons, introns, promoters
chr1	118992798	118993615	818	*	31.962	0.335	39		cpg_islands, cpg_shores, enhancers_fantom
chr20	21702742	21703991	1250	*	31.892	0.097	40	LINC01726	cpg_islands, cpg_shores, exons, firstexons, introns, lncrna_gencode, promoters
chr4	4869668	4872921	3254	*	31.79	0.133	41		cpg_islands, cpg_shores, intergenic
chr17	48616887	48620271	3385	*	31.737	0.012	42	HOXB7	cpg_islands, cpg_shores, enhancers_fantom, introns
chr9	130658862	130667118	8257	*	31.527	0.045	43	PRDM12	5UTRs, cpg_islands, cpg_shores, exons, firstexons, intergenic, introns, promoters
chr1	220887416	220888297	882	*	31.505	0.15	44		cpg_islands, cpg_shores, intergenic
chr16	56631842	56633320	1479	*	31.483	0.047	45	MT1M	5UTRs, cpg_islands, cpg_shores, exons, firstexons, introns, promoters
chr16	67163169	67166278	3110	*	31.443	0.127	46	FBXL8, HSF4	3UTRs, 5UTRs, cpg_islands, cpg_shores, exons, firstexons, introns, promoters
chr5	73298339	73301224	2886	*	31.245	0.109	47		cpg_islands, cpg_shores, intergenic
chr17	61451623	61452904	1282	*	30.865	0.172	48	TBX4	5UTRs, cpg_islands, exons, firstexons, introns, promoters
chr21	36690315	36711053	20739	*	30.446	0.053	49	SIM2, AP000697.1	5UTRs, cpg_islands, cpg_shelves, cpg_shores, enhancers_fantom, exons, firstexons, intergenic, introns, lncrna_gencode, promoters
chr1	220893379	220894754	1376	*	30.379	0.059	50		cpg_islands, cpg_shores, intergenic
chr10	117530983	117538449	7467	*	30.243	0.212	51	EMX2OS	cpg_islands, cpg_shelves, cpg_shores, enhancers_fantom, introns, lncrna_gencode
chr11	31812795	31818470	5676	*	30.215	0.012	52	PAX6, RCN1, PAX6-AS1, PAUPAR	5UTRs, cpg_islands, cpg_shores, enhancers_fantom, exons, firstexons, introns, lncrna_gencode, promoters
chr1	220891197	220893063	1867	*	30.165	0.256	53		cpg_islands, cpg_shores, intergenic
chr4	173518752	173519805	1054	*	30.118	-0.082	54	SCRG1	cpg_islands, cpg_shores, enhancers_fantom, exons, firstexons, introns, promoters
chr5	173234446	173235460	1015	*	30.063	-0.072	55	NKX2-5	5UTRs, cpg_islands, cpg_shores, exons, firstexons, introns, promoters
chr2	176066858	176068961	2104	*	29.992	0.121	56		cpg_islands, cpg_shores, intergenic
chr12	114412928	114414532	1605	*	29.955	0.685	57		cpg_islands, cpg_shores, intergenic
chr17	48610044	48616248	6205	*	29.947	0.057	58	HOXB8, HOXB7	3UTRs, 5UTRs, cpg_islands, cpg_shores, exons, firstexons, introns, promoters
chr14	60642321	60644421	2101	*	29.498	0.033	59	SIX1, SALRNA1	3UTRs, cpg_islands, cpg_shores, exons, intergenic, lncrna_gencode
chr5	135027276	135031737	4462	*	29.454	0.184	60	PITX1	3UTRs, cpg_islands, cpg_shores, exons, firstexons, intergenic, introns
chr4	80201833	80203535	1703	*	29.165	0.006	61	PRDM8	3UTRs, cpg_islands, cpg_shores, exons, introns
chr18	22176138	22177311	1174	*	29.145	-0.275	62	GATA6, AC091588.1	cpg_islands, cpg_shores, exons, firstexons, introns, lncrna_gencode, promoters
chr20	40682533	40684171	1639	*	29.081	-0.329	63		cpg_islands, cpg_shores, enhancers_fantom, intergenic
chr2	19353351	19360031	6681	*	28.824	-0.181	64	OSR1	5UTRs, cpg_islands, cpg_shores, exons, firstexons, introns, promoters
chr12	114400056	114412061	12006	*	28.782	0.079	65	TBX5, TBX5-AS1	5UTRs, cpg_islands, cpg_shelves, cpg_shores, enhancers_fantom, exons, firstexons, introns, lncrna_gencode, promoters
chr9	975542	977689	2148	*	28.645	0.081	66	DMRT3	5UTRs, cpg_islands, cpg_shores, exons, firstexons, introns, promoters
chr3	147421129	147421883	755	*	28.594	0.105	67	LOC440982	cpg_islands, cpg_shores, exons, firstexons, introns, promoters
chr1	3072675	3074580	1906	*	28.358	0.055	68	PRDM16	cpg_islands, cpg_shores, enhancers_fantom, introns
chr7	27160560	27187015	26456	*	28.311	0.225	69	HOXA10, HOXA10-HOXA9, HOXA11, HOXA9, HOXA10-AS, HOXA11-AS, MIR196B, AC004080.2	3UTRs, 5UTRs, cpg_islands, cpg_shelves, cpg_shores, enhancers_fantom, exons, firstexons, introns, lncrna_gencode, promoters
chr7	27142815	27143978	1164	*	28.273	0.007	70	HOXA5, HOXA-AS3, HOXA3, AC004080.6	5UTRs, cpg_islands, cpg_shores, exons, firstexons, introns, lncrna_gencode, promoters
chr2	176103618	176105833	2216	*	28.23	-0.21	71	HOXD11	cpg_islands, cpg_shores, enhancers_fantom, exons, firstexons, introns, promoters
chr2	44940659	44943580	2922	*	28.211	0.008	72	SIX3, SIX3-AS1	5UTRs, cpg_islands, cpg_shores, exons, firstexons, introns, lncrna_gencode, promoters
chr3	128481617	128494174	12558	*	28.084	0.034	73	GATA2, GATA2-AS1	5UTRs, cpg_inter, cpg_islands, cpg_shelves, cpg_shores, exons, firstexons, introns, lncrna_gencode, promoters
chr12	114692275	114693499	1225	*	28.042	0.183	74	AC026765.2	cpg_islands, cpg_shores, enhancers_fantom, introns, lncrna_gencode
chr16	86492083	86511581	19499	*	28.022	0.026	75	FOXF1, FENDRR	5UTRs, cpg_islands, cpg_shelves, cpg_shores, enhancers_fantom, exons, firstexons, introns, lncrna_gencode, promoters
chr4	4856438	4857119	682	*	28.008	0.247	76		cpg_islands, cpg_shores
chr16	86578083	86580768	2686	*	27.941	0.207	77	FOXL1	3UTRs, 5UTRs, cpg_islands, cpg_shores, exons, firstexons, introns, promoters
chr7	27248795	27252236	3442	*	27.802	0.214	78		cpg_islands, cpg_shelves, cpg_shores, exons, intergenic, introns
chr13	50127401	50127878	478	*	27.728	0.024	79	DLEU1, AL137060.1	cpg_islands, enhancers_fantom, exons, firstexons, introns, lncrna_gencode
chr7	27147560	27153090	5531	*	27.584	0.035	80	HOXA3, HOXA6, HOXA-AS3, AC004080.5, AC004080.6	5UTRs, cpg_islands, cpg_shores, enhancers_fantom, exons, firstexons, introns, lncrna_gencode, promoters
chr14	94768451	94770776	2326	*	27.36	0.084	81	GSC, AL121612.2	3UTRs, 5UTRs, cpg_islands, cpg_shores, exons, firstexons, introns, lncrna_gencode, promoters
chr2	218882842	218884320	1479	*	27.352	0.051	82	WNT10A	cpg_islands, cpg_shores, exons, firstexons, introns, promoters
chr16	86514917	86517181	2265	*	27.336	-0.137	83	FOXF1	3UTRs, cpg_islands, cpg_shores, exons, intergenic
chr15	67817672	67830356	12685	*	27.233	0.079	84	SKOR1	5UTRs, cpg_islands, cpg_shelves, cpg_shores, exons, firstexons, introns, promoters
chr9	126623872	126626713	2842	*	27.232	0.065	85	LMX1B	cpg_islands, introns
chr4	80263799	80269233	5435	*	27.146	-0.002	86	FGF5	5UTRs, cpg_islands, cpg_shelves, cpg_shores, exons, firstexons, introns, promoters
chr2	222294070	222313557	19488	*	27.008	-0.052	87	PAX3, CCDC140	3UTRs, 5UTRs, cpg_islands, cpg_shelves, cpg_shores, enhancers_fantom, exons, firstexons, intergenic, introns, promoters
chr1	92480338	92487098	6761	*	26.819	0.061	88	GFI1	5UTRs, cpg_islands, cpg_shores, enhancers_fantom, exons, firstexons, introns, promoters
chr12	54106279	54107245	967	*	26.815	0.229	89	FLJ12825, FAM242C, AC023794.1	cpg_islands, cpg_shores, exons, firstexons, introns, lncrna_gencode, promoters
chr1	110083443	110085215	1773	*	26.809	-0.007	90	LINC01397	cpg_islands, cpg_shores, enhancers_fantom, exons, introns, lncrna_gencode
chr4	80196909	80198431	1523	*	26.732	-0.07	91	PRDM8, PRDM8-AS1, AC021127.1	5UTRs, cpg_islands, cpg_shores, enhancers_fantom, exons, firstexons, introns, lncrna_gencode, promoters
chr17	48621089	48634694	13606	*	26.689	0.025	92	HOXB9, HOXB-AS4, HOXB7, MIR196A1	3UTRs, 5UTRs, cpg_islands, cpg_shelves, cpg_shores, enhancers_fantom, exons, firstexons, introns, lncrna_gencode, promoters
chr17	61461463	61463002	1540	*	26.681	0.342	93	TBX4, AC005901.1	cpg_islands, cpg_shores, exons, firstexons, introns, lncrna_gencode
chr4	173526540	173531025	4486	*	26.567	0.137	94	HAND2, HAND2-AS1	3UTRs, 5UTRs, cpg_islands, cpg_shelves, cpg_shores, exons, firstexons, introns, lncrna_gencode, promoters
chr8	96153941	96156265	2325	*	26.538	-0.036	95	GDF6	cpg_shelves, cpg_shores, introns
chr7	27212598	27213322	725	*	26.468	0.299	96	AC004080.7	cpg_islands, cpg_shores, exons, firstexons, lncrna_gencode, promoters
chr13	27915295	27934505	19211	*	26.448	0.037	97	PDX1, PLUT	3UTRs, 5UTRs, cpg_inter, cpg_islands, cpg_shelves, cpg_shores, enhancers_fantom, exons, firstexons, intergenic, introns, lncrna_gencode, promoters
chr2	172081078	172088865	7788	*	26.434	0.053	98	DLX1, METAP1D	3UTRs, 5UTRs, cpg_islands, cpg_shores, exons, firstexons, introns, promoters
chr1	197908111	197921713	13603	*	26.261	0.035	99	LHX9	3UTRs, 5UTRs, cpg_islands, cpg_shelves, cpg_shores, exons, firstexons, introns, promoters
chr5	135032607	135034925	2319	*	26.243	0.032	100	PITX1, PITX1-AS1, AC008406.3, C5orf66	5UTRs, cpg_islands, cpg_shores, exons, firstexons, introns, lncrna_gencode, promoters
chr17	48562441	48565061	2621	*	26.234	0.045	101	HOXB-AS3, HOXB3	cpg_islands, cpg_shores, enhancers_fantom, introns, lncrna_gencode
chr2	118842242	118848383	6142	*	26.231	0.275	102	EN1	3UTRs, 5UTRs, cpg_islands, cpg_shores, exons, firstexons, introns, promoters
chr17	48592072	48594801	2730	*	26.188	0.17	103	HOXB5, HOXB-AS3, HOXB6	3UTRs, 5UTRs, cpg_islands, cpg_shores, exons, firstexons, introns, lncrna_gencode, promoters
chr10	100728245	100731658	3414	*	26.164	0.045	104		cpg_islands, cpg_shores, enhancers_fantom, intergenic
chr2	161423174	161428183	5010	*	26.127	0.093	105	TBR1, SLC4A10, AC009487.1, AC009487.3	3UTRs, cpg_islands, cpg_shores, exons, firstexons, introns, lncrna_gencode, promoters
chr6	1619063	1620617	1555	*	26.088	0.061	106		cpg_islands, intergenic
chr1	923081	926509	3429	*	26.084	0.021	107	SAMD11	5UTRs, cpg_islands, cpg_shores, enhancers_fantom, exons, firstexons, introns, promoters
chr16	56669371	56670322	952	*	26.072	0.041	108	MT1H	5UTRs, cpg_islands, cpg_shores, exons, firstexons, introns, promoters
chr9	124010797	124012813	2017	*	26.061	0.014	109	LHX2, AC006450.1	5UTRs, cpg_islands, cpg_shores, exons, firstexons, introns, lncrna_gencode, promoters
chr12	114699848	114700640	793	*	26.011	-0.013	110	AC026765.2	cpg_islands, cpg_shores, introns, lncrna_gencode
chr6	1624367	1625569	1203	*	25.985	0.026	111	GMDS	cpg_islands, cpg_shores, exons, firstexons, introns, promoters
chr1	3067262	3071304	4043	*	25.926	0.06	112	PRDM16, PRDM16-DT	5UTRs, cpg_islands, cpg_shores, exons, firstexons, introns, lncrna_gencode, promoters
chr17	48541232	48545455	4224	*	25.579	0.281	113	HOXB2, HOXB-AS1	3UTRs, 5UTRs, cpg_islands, cpg_shores, exons, firstexons, introns, lncrna_gencode, promoters
chr7	27239553	27240591	1039	*	25.554	0.176	114	AC004080.1	cpg_islands, cpg_shores, exons, introns, lncrna_gencode
chr7	27095387	27099078	3692	*	25.476	-0.012	115	HOXA1, HOTAIRM1	5UTRs, cpg_islands, cpg_shores, exons, firstexons, introns, lncrna_gencode, promoters
chr7	1227495	1244359	16865	*	25.396	0.04	116	UNCX	3UTRs, 5UTRs, cpg_islands, cpg_shores, enhancers_fantom, exons, firstexons, intergenic, introns, promoters
chr10	99532237	99543306	11070	*	25.377	0.039	117	NKX2-3	3UTRs, 5UTRs, cpg_islands, cpg_shelves, cpg_shores, enhancers_fantom, exons, firstexons, intergenic, introns, promoters
chr4	173537845	173539451	1607	*	25.34	0.28	118	HAND2-AS1	cpg_islands, cpg_shores, exons, introns, lncrna_gencode
chr5	93571710	93573468	1759	*	25.288	0.196	119	NR2F1-AS1	cpg_islands, cpg_shores, introns, lncrna_gencode, promoters
chr3	147408430	147412471	4042	*	25.263	0.047	120	ZIC1, LOC440982	5UTRs, cpg_islands, cpg_shores, exons, firstexons, introns, promoters
chr3	138949870	138950665	796	*	25.237	-0.119	121	FOXL2NB	3UTRs, cpg_islands, cpg_shores, exons, introns
chr1	47436491	47439671	3181	*	25.133	0.062	122	FOXD2	3UTRs, 5UTRs, cpg_islands, cpg_shores, exons, firstexons, promoters
chr12	53972181	54015197	43017	*	25.082	-0.073	123	HOXC10, HOXC11, HOXC8, HOXC9, HOXC6, HOTAIR, HOXC-AS1, HOXC-AS2, HOXC-AS3, HOXC5, MIR196A2	3UTRs, 5UTRs, cpg_inter, cpg_islands, cpg_shelves, cpg_shores, enhancers_fantom, exons, firstexons, intergenic, introns, lncrna_gencode, promoters
chr15	41511321	41514077	2757	*	25.046	0.091	124	LTK	5UTRs, cpg_islands, cpg_shores, exons, firstexons, introns, promoters
chr2	176187274	176189717	2444	*	25.038	0.072	125	HOXD1, HAGLR, MIR7704	5UTRs, cpg_islands, cpg_shores, exons, firstexons, introns, lncrna_gencode, promoters
chr11	44309050	44314461	5412	*	24.912	0.155	126	ALX4	5UTRs, cpg_islands, cpg_shelves, cpg_shores, exons, firstexons, introns, promoters
chr19	3357794	3362335	4542	*	24.87	0.03	127	NFIC	5UTRs, cpg_islands, cpg_shores, enhancers_fantom, exons, firstexons, introns, promoters
chr1	118999209	119002551	3343	*	24.85	0.281	128	LOC105378933, AL139420.1, AL139420.2	cpg_islands, cpg_shores, exons, firstexons, intergenic, introns, lncrna_gencode, promoters
chr2	20665058	20667735	2678	*	24.652	0.012	129	GDF7	5UTRs, cpg_islands, cpg_shores, exons, firstexons, introns, promoters
chr15	74127409	74134767	7359	*	24.625	0.098	130	ISLR2, LOC283731, AC010931.2	5UTRs, cpg_islands, cpg_shores, exons, firstexons, introns, lncrna_gencode, promoters
chr2	199462645	199464881	2237	*	24.575	0.043	131	SATB2, SATB2-AS1	5UTRs, cpg_islands, enhancers_fantom, exons, firstexons, introns, lncrna_gencode, promoters
chr10	99526780	99531640	4861	*	24.572	0.116	132	LINC01475, AL513542.1	cpg_islands, cpg_shores, exons, firstexons, introns, lncrna_gencode, promoters
chr2	74502272	74503821	1550	*	24.438	-0.033	133	LBX2, LBX2-AS1, AC005041.3	5UTRs, cpg_islands, exons, firstexons, introns, lncrna_gencode, promoters
chr10	117539175	117553977	14803	*	24.432	0.029	134	EMX2, EMX2OS	3UTRs, 5UTRs, cpg_islands, cpg_shelves, cpg_shores, enhancers_fantom, exons, firstexons, intergenic, introns, lncrna_gencode, promoters
chr1	220878698	220880670	1973	*	24.402	0.008	135	HLX, HLX-AS1, MTARC1	5UTRs, cpg_islands, cpg_shores, exons, firstexons, introns, lncrna_gencode, promoters
chr4	110611384	110612234	851	*	24.364	0.122	136	PANCR	cpg_islands, cpg_shores, introns, lncrna_gencode
chr7	155371279	155384879	13601	*	24.334	0.012	137	LINC03010, AC008060.1	cpg_islands, cpg_shelves, cpg_shores, exons, firstexons, intergenic, introns, lncrna_gencode, promoters
chr11	13962438	13965487	3050	*	24.305	0.002	138	SPON1	5UTRs, cpg_islands, cpg_shores, enhancers_fantom, exons, firstexons, introns, promoters
chr6	100463887	100465973	2087	*	24.218	0.001	139	SIM1	5UTRs, cpg_islands, cpg_shores, exons, firstexons, introns, promoters
chr4	54103609	54104250	642	*	24.148	0.189	140	PDGFRA	cpg_shelves, cpg_shores, introns
chr11	128689368	128690927	1560	*	24.144	0.086	141	FLI1	cpg_islands, cpg_shores, introns
chr11	31805828	31806561	734	*	24.043	0.027	142	PAX6	5UTRs, cpg_islands, cpg_shores, exons, firstexons, introns, promoters
chr6	1310833	1314038	3206	*	24.019	0.011	143	FOXQ1	3UTRs, 5UTRs, cpg_islands, cpg_shores, enhancers_fantom, exons, firstexons, promoters
chr6	149962788	149965599	2812	*	24.003	-0.006	144	ULBP1	5UTRs, cpg_islands, cpg_shores, enhancers_fantom, exons, firstexons, introns, promoters
chr17	2023421	2026442	3022	*	23.8	0.033	145	RTN4RL1, LOC105371486, AC099684.3	5UTRs, cpg_islands, cpg_shores, enhancers_fantom, exons, firstexons, introns, lncrna_gencode, promoters
chr17	48584582	48590515	5934	*	23.733	0.325	146	HOXB3, HOXB-AS3, HOXB6	5UTRs, cpg_inter, cpg_shelves, cpg_shores, enhancers_fantom, exons, firstexons, introns, lncrna_gencode, promoters
chr5	173236590	173241655	5066	*	23.53	0.068	147		cpg_islands, cpg_shelves, cpg_shores, enhancers_fantom, intergenic
chr15	96359685	96361508	1824	*	23.526	-0.059	148	LOC101927263, AC087477.2	cpg_islands, cpg_shores, exons, introns, lncrna_gencode
chr5	43037308	43038509	1202	*	23.475	0.375	149	ANXA2R-OT1, AC025171.1	cpg_islands, cpg_shores, introns, lncrna_gencode
chr20	62473524	62478606	5083	*	23.404	0.036	150	GATA5, AL499627.2	5UTRs, cpg_islands, cpg_shores, exons, firstexons, introns, lncrna_gencode, promoters
chr5	3590530	3592278	1749	*	23.359	0.251	151		cpg_islands, cpg_shores, intergenic
chr18	59266671	59268078	1408	*	23.306	0.445	152	RAX	3UTRs, cpg_islands, cpg_shores, exons, intergenic
chr5	32709706	32714343	4638	*	23.305	0.041	153	NPR3	5UTRs, cpg_islands, cpg_shores, enhancers_fantom, exons, firstexons, introns, promoters
chr5	123088318	123091187	2870	*	23.252	-0.003	154	PRDM6, PRDM6-AS1, AC106786.1	5UTRs, cpg_islands, cpg_shores, exons, firstexons, introns, lncrna_gencode, promoters
chr2	74512675	74516775	4101	*	23.179	0.059	155	TLX2	3UTRs, 5UTRs, cpg_islands, cpg_shores, exons, firstexons, introns, promoters
chr4	4859020	4861629	2610	*	23.178	0.026	156	MSX1	5UTRs, cpg_islands, cpg_shores, exons, firstexons, introns, promoters
chr12	54172933	54173866	934	*	23.161	0.011	157	SMUG1	cpg_inter, exons, firstexons, introns, promoters
chr17	9002109	9004433	2325	*	23.109	0.087	158		cpg_islands, cpg_shores, intergenic
chr22	49848050	49850391	2342	*	23.057	0.056	159		cpg_islands, cpg_shores, enhancers_fantom
chr6	10418707	10427027	8321	*	23.001	-0.364	160	TFAP2A, LOC107986564, AL138885.2, AL138885.4	5UTRs, cpg_islands, cpg_shores, exons, firstexons, introns, lncrna_gencode, promoters
chr4	4852480	4853992	1513	*	23	0.028	161		cpg_islands, cpg_shores, enhancers_fantom, intergenic
chr1	110070054	110071024	971	*	22.954	0.014	162	ALX3, STRIP1	5UTRs, cpg_islands, cpg_shores, exons, firstexons, introns, promoters
chr15	45108407	45118403	9997	*	22.916	0.001	163	DUOXA1, DUOXA2, DUOX2	3UTRs, 5UTRs, cpg_islands, cpg_shelves, cpg_shores, exons, firstexons, introns, promoters
chr2	172091967	172104783	12817	*	22.911	0.035	164	DLX2, DLX2-DT	3UTRs, 5UTRs, cpg_islands, cpg_shelves, cpg_shores, enhancers_fantom, exons, firstexons, introns, lncrna_gencode, promoters
chr9	126610035	126615778	5744	*	22.886	0.079	165	LMX1B, LMX1B-DT, AL161908.1	5UTRs, cpg_islands, cpg_shores, exons, firstexons, introns, lncrna_gencode, promoters
chr17	79789543	79794379	4837	*	22.876	-0.016	166	CBX8	3UTRs, cpg_islands, cpg_shores, exons, intergenic
chr4	54097601	54101816	4216	*	22.805	0.038	167	GSX2, PDGFRA	3UTRs, 5UTRs, cpg_islands, cpg_shelves, cpg_shores, exons, firstexons, introns, promoters
chr2	176110831	176112934	2104	*	22.655	0.11	168	HOXD10	cpg_islands, cpg_shores, exons, introns
chr6	1381217	1384082	2866	*	22.646	0.358	169	AL034346.1	cpg_islands, cpg_shores, exons, firstexons, intergenic, lncrna_gencode
chr2	218979459	218998151	18693	*	22.62	0.01	170	CRYBA2, FEV, LINC00608	3UTRs, 5UTRs, cpg_islands, cpg_shelves, cpg_shores, enhancers_fantom, exons, firstexons, intergenic, introns, lncrna_gencode, promoters
chr1	50409628	50432328	22701	*	22.581	0.017	171	DMRTA2, LOC105378714, AL049637.2	3UTRs, 5UTRs, cpg_inter, cpg_islands, cpg_shelves, cpg_shores, enhancers_fantom, exons, firstexons, intergenic, introns, lncrna_gencode, promoters
chr10	117129023	117134872	5850	*	22.562	0.055	172	VAX1	3UTRs, cpg_islands, cpg_shelves, cpg_shores, enhancers_fantom, exons, introns
chr17	48601965	48605418	3454	*	22.547	0.05	173	HOXB6, HOXB-AS3	5UTRs, cpg_inter, cpg_shelves, enhancers_fantom, exons, firstexons, introns, lncrna_gencode, promoters
chr2	218880330	218881577	1248	*	22.543	0.013	174	WNT10A	5UTRs, cpg_islands, cpg_shores, exons, firstexons, introns, promoters
chr6	37695913	37699539	3627	*	22.532	0.026	175	MDGA1	5UTRs, cpg_islands, cpg_shores, exons, firstexons, introns, promoters
chr9	122216677	122223477	6801	*	22.362	0.054	176	LHX6	5UTRs, cpg_islands, cpg_shelves, cpg_shores, exons, firstexons, introns, promoters
chr10	22475508	22476652	1145	*	22.322	0.021	177	AL513128.2, AL513128.3	cpg_islands, cpg_shores, enhancers_fantom, exons, firstexons, introns, lncrna_gencode, promoters
chr9	97845139	97861100	15962	*	22.272	0.045	178	FOXE1, PTCSC2	3UTRs, 5UTRs, cpg_islands, cpg_shelves, cpg_shores, exons, firstexons, intergenic, introns, lncrna_gencode, promoters
chr15	41501199	41503634	2436	*	22.206	0.136	179	ITPKA	3UTRs, cpg_islands, cpg_shores, exons, firstexons, intergenic, introns, promoters
chr8	26033480	26053588	20109	*	22.121	0.05	180	EBF2	5UTRs, cpg_inter, cpg_islands, cpg_shelves, cpg_shores, enhancers_fantom, exons, firstexons, intergenic, introns, promoters
chr15	96329790	96333995	4206	*	21.979	0.045	181	NR2F2, MIR1469	5UTRs, cpg_islands, cpg_shores, exons, firstexons, introns, promoters
chr12	54052315	54055090	2776	*	21.925	0.349	182	HOXC4	5UTRs, cpg_islands, cpg_shores, enhancers_fantom, exons, firstexons, introns, promoters
chr2	176134926	176137392	2467	*	21.92	0.04	183	HOXD3, HOXD-AS2, LOC401021	5UTRs, cpg_islands, cpg_shores, exons, firstexons, introns, lncrna_gencode, promoters
chr2	176177842	176178814	973	*	21.916	0.071	184	HAGLR, HAGLROS	cpg_islands, cpg_shores, exons, firstexons, introns, lncrna_gencode, promoters
chr3	128496369	128498476	2108	*	21.886	-0.016	185	GATA2-AS1	cpg_islands, cpg_shores, enhancers_fantom, exons, introns, lncrna_gencode
chr7	27195706	27200999	5294	*	21.838	0.061	186	HOXA13, HOTTIP	3UTRs, 5UTRs, cpg_islands, cpg_shelves, cpg_shores, exons, firstexons, introns, lncrna_gencode, promoters
chr14	60647057	60654777	7721	*	21.822	0.002	187	SIX1	5UTRs, cpg_islands, cpg_shelves, cpg_shores, exons, firstexons, introns, promoters
chr10	101120908	101154259	33352	*	21.773	-0.001	188	TLX1, TLX1NB	3UTRs, 5UTRs, cpg_inter, cpg_islands, cpg_shelves, cpg_shores, exons, firstexons, intergenic, introns, lncrna_gencode, promoters
chr1	35572918	35574241	1324	*	21.772	-0.009	189	TFAP2E, TFAP2E-AS1, AC004865.2	5UTRs, cpg_islands, cpg_shores, exons, firstexons, introns, lncrna_gencode, promoters
chr8	22129768	22133871	4104	*	21.765	0.136	190	HRURF, HR	3UTRs, 5UTRs, cpg_islands, cpg_shelves, cpg_shores, exons, firstexons, introns, promoters
chr7	27129755	27131693	1939	*	21.642	0.07	191	HOXA4, HOXA-AS3, HOXA-AS2, HOXA3, AC004080.6	5UTRs, cpg_islands, cpg_shores, exons, firstexons, introns, lncrna_gencode, promoters
chr15	96365565	96369154	3590	*	21.627	-0.005	192	LOC101927263, AC087477.2	cpg_islands, cpg_shores, introns, lncrna_gencode
chr12	114445040	114446043	1004	*	21.616	0.304	193	LOC105369998	cpg_shores, exons, intergenic
chr2	176106208	176109487	3280	*	21.592	0.02	194	HOXD11, HOXD10	3UTRs, 5UTRs, cpg_islands, cpg_shores, exons, firstexons, introns, promoters
chr5	1871928	1888793	16866	*	21.577	0.054	195	IRX4, CTD-2194D22.4, IRX4-AS1, AC025183.1, AC025183.2	3UTRs, 5UTRs, cpg_islands, cpg_shelves, cpg_shores, enhancers_fantom, exons, firstexons, intergenic, introns, lncrna_gencode, promoters
chr5	55220381	55223708	3328	*	21.545	0.088	196	MCIDAS	3UTRs, cpg_islands, cpg_shores, exons, introns
chr3	27712037	27715833	3797	*	21.512	0.038	197	LINC02084	cpg_islands, cpg_shores, enhancers_fantom, exons, firstexons, intergenic, lncrna_gencode, promoters
chr2	176071553	176087291	15739	*	21.448	0.051	198	EVX2	3UTRs, 5UTRs, cpg_islands, cpg_shelves, cpg_shores, exons, firstexons, intergenic, introns, promoters
chr17	80473832	80479404	5573	*	21.415	0.027	199	NPTX1	5UTRs, cpg_islands, cpg_shores, exons, firstexons, introns, promoters
chr18	77248742	77252266	3525	*	21.392	0.028	200	GALR1	5UTRs, cpg_islands, cpg_shores, enhancers_fantom, exons, firstexons, introns, promoters
chr12	1529612	1532004	2393	*	21.328	-0.019	201	WNT5B	5UTRs, cpg_islands, cpg_shores, enhancers_fantom, exons, firstexons, introns, promoters
chr2	218869984	218878063	8080	*	21.312	-0.023	202	WNT6	3UTRs, cpg_islands, cpg_shelves, cpg_shores, enhancers_fantom, exons, intergenic, introns
chr15	96320930	96323176	2247	*	21.274	0.095	203	NR2F2-AS1	cpg_islands, cpg_shores, exons, firstexons, introns, lncrna_gencode, promoters
chr15	96353795	96355670	1876	*	21.229	0.018	204	LOC101927263, AC087477.2	cpg_islands, cpg_shores, enhancers_fantom, exons, firstexons, introns, lncrna_gencode, promoters
chr7	155446249	155450393	4145	*	21.211	0.001	205	AC008060.3	cpg_islands, cpg_shelves, cpg_shores, introns, lncrna_gencode
chr5	3601912	3603192	1281	*	21.177	-0.569	206		cpg_islands, cpg_shores
chr11	114058391	114062012	3622	*	21.142	0.026	207	ZBTB16	5UTRs, cpg_islands, cpg_shores, enhancers_fantom, exons, firstexons, introns, promoters
chr16	86563309	86570342	7034	*	21.134	0.041	208	FOXC2, FOXC2-AS1	3UTRs, 5UTRs, cpg_islands, cpg_shores, exons, firstexons, introns, lncrna_gencode, promoters
chr17	48568369	48579471	11103	*	21.123	0.279	209	HOXB4, HOXB3, HOXB6, HOXB-AS3	3UTRs, 5UTRs, cpg_inter, cpg_islands, cpg_shelves, cpg_shores, enhancers_fantom, exons, firstexons, introns, lncrna_gencode, promoters
chr1	118981699	118990951	9253	*	21.014	0.073	210	TBX15	5UTRs, cpg_islands, cpg_shelves, cpg_shores, enhancers_fantom, exons, firstexons, introns, promoters
chr1	179741783	179744658	2876	*	20.969	0.012	211	FAM163A, AL359853.3	5UTRs, cpg_islands, cpg_shores, exons, firstexons, introns, lncrna_gencode, promoters
chr11	128692107	128695554	3448	*	20.929	-0.008	212	FLI1, SENCR	5UTRs, cpg_islands, cpg_shores, exons, firstexons, introns, lncrna_gencode, promoters
chr10	93059860	93069842	9983	*	20.873	0.052	213	CYP26C1, CYP26A1, AL358613.1, AL358613.3	3UTRs, 5UTRs, cpg_islands, cpg_shores, exons, firstexons, introns, lncrna_gencode, promoters
chr2	172090011	172091607	1597	*	20.869	0.017	214		cpg_shelves, cpg_shores, exons, firstexons, intergenic
chr11	31809969	31812367	2399	*	20.812	0.008	215	PAX6, PAX6-AS1, PAUPAR, RCN1	5UTRs, cpg_islands, cpg_shores, exons, firstexons, introns, lncrna_gencode, promoters
chr12	57620806	57622254	1449	*	20.782	0.038	216	SLC26A10P	3UTRs, cpg_islands, cpg_shores, exons, firstexons, introns, promoters
chr1	47415894	47417585	1692	*	20.774	0.072	217	FOXE3	3UTRs, 5UTRs, cpg_islands, cpg_shores, exons, firstexons, promoters
chr12	114697059	114698860	1802	*	20.628	0.013	218	AC026765.2	cpg_islands, cpg_shores, introns, lncrna_gencode
chr6	1604165	1615277	11113	*	20.61	-0.003	219	FOXC1, FOXCUT	3UTRs, 5UTRs, cpg_islands, cpg_shores, enhancers_fantom, exons, firstexons, intergenic, introns, lncrna_gencode, promoters
chr6	41371330	41376094	4765	*	20.58	0.077	220		cpg_islands, cpg_shores, enhancers_fantom, intergenic
chr19	1744442	1768631	24190	*	20.568	0.024	221	ONECUT3, AC005256.1	5UTRs, cpg_islands, cpg_shelves, cpg_shores, enhancers_fantom, exons, firstexons, introns, lncrna_gencode, promoters
chr14	38254960	38256210	1251	*	20.532	0.207	222	CLEC14A, LOC112268136, AL355835.1	5UTRs, cpg_islands, cpg_shores, exons, firstexons, lncrna_gencode, promoters
chr4	8839206	8879271	40066	*	20.475	0.04	223	HMX1, AC116612.1	3UTRs, 5UTRs, cpg_inter, cpg_islands, cpg_shelves, cpg_shores, exons, firstexons, intergenic, introns, lncrna_gencode, promoters
chr16	56667614	56668447	834	*	20.473	0.005	224	MT1G	5UTRs, cpg_shores, exons, firstexons, introns, promoters
chr17	2053532	2057602	4071	*	20.47	-0.048	225	HIC1	5UTRs, cpg_islands, exons, firstexons, introns, promoters
chr10	100734198	100758241	24044	*	20.454	0.021	226	PAX2	5UTRs, cpg_inter, cpg_islands, cpg_shelves, cpg_shores, enhancers_fantom, exons, firstexons, introns, promoters
chr17	1227920	1230504	2585	*	20.418	0.044	227	ABR	5UTRs, cpg_islands, cpg_shores, exons, firstexons, introns, promoters
chr10	101213159	101219786	6628	*	20.406	0.008	228		cpg_islands, cpg_shores, intergenic
chr7	117321123	117325098	3976	*	20.388	0.03	229	WNT2, LOC105375467, CFTR, AC002465.1	5UTRs, cpg_islands, cpg_shores, exons, firstexons, introns, lncrna_gencode, promoters
chr12	54016131	54035037	18907	*	20.329	0.004	230	HOXC5, HOXC6, HOXC4, MIR615, AC012531.1, AC012531.2	3UTRs, 5UTRs, cpg_inter, cpg_islands, cpg_shelves, cpg_shores, enhancers_fantom, exons, firstexons, introns, lncrna_gencode, promoters
chr10	129958695	129960269	1575	*	20.282	0.184	231	EBF3	cpg_islands, enhancers_fantom, exons, firstexons, introns, promoters
chr7	156999663	157026512	26850	*	20.189	0.057	232	MNX1, MNX1-AS1, MNX1-AS2	3UTRs, 5UTRs, cpg_inter, cpg_islands, cpg_shelves, cpg_shores, enhancers_fantom, exons, firstexons, intergenic, introns, lncrna_gencode, promoters
chr22	45970567	45973052	2486	*	20.173	0.008	233	WNT7B	5UTRs, cpg_islands, cpg_shores, exons, firstexons, introns, promoters
chr5	77843906	77845174	1269	*	20.168	0.135	234	TBCA	cpg_islands, cpg_shores, enhancers_fantom, introns
chr7	27235213	27236227	1015	*	20.144	0.047	235		cpg_islands, cpg_shores, intergenic
chr18	22158720	22172358	13639	*	20.119	-0.058	236	GATA6, GATA6-AS1	5UTRs, cpg_inter, cpg_islands, cpg_shelves, cpg_shores, enhancers_fantom, exons, firstexons, intergenic, introns, lncrna_gencode, promoters
chr11	69816406	69821562	5157	*	20.1	-0.009	237	FGF3	5UTRs, cpg_islands, cpg_shores, enhancers_fantom, exons, firstexons, introns, promoters
chr5	173227629	173229400	1772	*	20.06	0.174	238		cpg_islands, cpg_shores
chr19	2289345	2291922	2578	*	20.03	-0.068	239	LINGO3, SPPL2B	3UTRs, 5UTRs, cpg_islands, cpg_shores, exons, firstexons, introns
chr5	171304697	171322735	18039	*	20.014	0.056	240	TLX3, AC091980.2	3UTRs, 5UTRs, cpg_inter, cpg_islands, cpg_shelves, cpg_shores, exons, firstexons, intergenic, introns, lncrna_gencode, promoters
chr2	19361161	19363823	2663	*	20.01	-0.037	241		cpg_islands, cpg_shores, enhancers_fantom, intergenic
chr17	76074123	76078199	4077	*	19.964	0.036	242	GALR2, ZACN	3UTRs, 5UTRs, cpg_islands, cpg_shores, exons, firstexons, introns, promoters
chr9	124017019	124020303	3285	*	19.859	0	243	LHX2	cpg_islands, cpg_shores, enhancers_fantom, introns
chr20	40686411	40690743	4333	*	19.854	0.034	244	MAFB	3UTRs, 5UTRs, cpg_islands, cpg_shores, exons, firstexons, promoters
chr7	155450481	155481883	31403	*	19.813	0.033	245	CNPY1, EN2, AC008060.3, AC009403.2	3UTRs, 5UTRs, cpg_inter, cpg_islands, cpg_shelves, cpg_shores, enhancers_fantom, exons, firstexons, intergenic, introns, lncrna_gencode, promoters
chr14	101562495	101567497	5003	*	19.807	-0.033	246	DIO3, DIO3OS	3UTRs, cpg_islands, cpg_shelves, cpg_shores, exons, firstexons, introns, promoters
chr10	93071382	93075875	4494	*	19.755	0.054	247	CYP26A1, AL358613.2, AL358613.3	5UTRs, cpg_islands, cpg_shores, enhancers_fantom, exons, firstexons, introns, lncrna_gencode, promoters
chr10	129962941	129973281	10341	*	19.645	0.027	248	EBF3	5UTRs, cpg_islands, enhancers_fantom, exons, firstexons, introns, promoters
chr2	176126673	176133018	6346	*	19.624	0.046	249	HOXD8, HOXD-AS2	3UTRs, 5UTRs, cpg_islands, cpg_shelves, cpg_shores, exons, firstexons, introns, lncrna_gencode, promoters
chr3	158103024	158107711	4688	*	19.622	0.085	250	RSRC1, SHOX2	5UTRs, cpg_islands, cpg_shores, exons, firstexons, introns, promoters
chr2	236162241	236175783	13543	*	19.609	0.057	251	GBX2, AC019068.1	3UTRs, 5UTRs, cpg_islands, cpg_shelves, cpg_shores, enhancers_fantom, exons, firstexons, intergenic, introns, lncrna_gencode, promoters
chr20	21504459	21511089	6631	*	19.582	0.019	252	NKX2-2	3UTRs, cpg_islands, cpg_shores, enhancers_fantom, exons, promoters
chr2	161414221	161419414	5194	*	19.574	0.02	253	TBR1	5UTRs, cpg_islands, cpg_shores, exons, firstexons, introns, promoters
chr12	53915699	53966801	51103	*	19.57	0.111	254	HOXC12, HOXC13, HOTAIR, HOXC13-AS	3UTRs, 5UTRs, cpg_inter, cpg_islands, cpg_shelves, cpg_shores, exons, firstexons, intergenic, introns, lncrna_gencode, promoters
chr7	91262961	91268053	5093	*	19.47	0.145	255	FZD1	3UTRs, 5UTRs, cpg_islands, cpg_shores, exons, firstexons, promoters
chr12	114664732	114665342	611	*	19.469	0.807	256		cpg_islands, cpg_shores, intergenic
chr11	31798267	31800401	2135	*	19.444	0.002	257	PAX6	cpg_islands, cpg_shores, enhancers_fantom, introns
chr15	76339716	76347462	7747	*	19.414	-0.027	258	ISL2, AC027243.1, AC027243.2	3UTRs, cpg_islands, cpg_shores, enhancers_fantom, exons, firstexons, intergenic, introns, lncrna_gencode, promoters
chr3	138945138	138947786	2649	*	19.395	0.035	259	FOXL2, FOXL2NB	3UTRs, 5UTRs, cpg_islands, cpg_shores, exons, firstexons, introns, promoters
chr19	39263786	39265879	2094	*	19.347	0.086	260		cpg_islands, cpg_shores, enhancers_fantom, exons, firstexons, introns, promoters
chr11	16604289	16610134	5846	*	19.347	0.026	261	SOX6	cpg_islands, cpg_shores, enhancers_fantom, exons, firstexons, introns, promoters
chr17	81386467	81388094	1628	*	19.286	-0.019	262	AC110285.5	cpg_islands, cpg_shores, enhancers_fantom, exons, firstexons, lncrna_gencode, promoters
chr10	75395179	75404291	9113	*	19.285	0.137	263	ZNF503, ZNF503-AS2, AC010997.3	3UTRs, 5UTRs, cpg_islands, cpg_shores, enhancers_fantom, exons, firstexons, introns, lncrna_gencode, promoters
chr16	73062850	73067638	4789	*	19.19	0.313	264	ZFHX3	cpg_islands, cpg_shores, enhancers_fantom, introns
chr5	42991878	42996191	4314	*	19.188	0.103	265	FLJ32255, LOC105374746, AC008875.2, AC008875.3	cpg_islands, cpg_shores, enhancers_fantom, exons, firstexons, introns, lncrna_gencode, promoters
chr10	132784248	132791652	7405	*	19.179	0.031	266	NKX6-2	3UTRs, 5UTRs, cpg_islands, cpg_shores, enhancers_fantom, exons, firstexons, intergenic, introns, promoters
chr10	100722699	100725356	2658	*	19.108	0.022	267		cpg_islands, cpg_shores, intergenic
chr19	12995021	12998827	3807	*	19.05	0.026	268	NFIX	5UTRs, cpg_islands, cpg_shores, exons, firstexons, introns, promoters
chr21	33013506	33034659	21154	*	19.028	0.056	269	OLIG2, C21orf62-AS1, AP000282.1	3UTRs, 5UTRs, cpg_inter, cpg_islands, cpg_shelves, cpg_shores, enhancers_fantom, exons, firstexons, introns, lncrna_gencode, promoters
chr2	176088097	176100673	12577	*	19.006	0.041	270	HOXD12, HOXD13	3UTRs, 5UTRs, cpg_islands, cpg_shores, exons, firstexons, introns, promoters
chr8	22689723	22696459	6737	*	18.993	0.043	271	EGR3, LOC107986925, AC055854.1	3UTRs, 5UTRs, cpg_islands, cpg_shores, enhancers_fantom, exons, firstexons, introns, lncrna_gencode, promoters
chr15	96408429	96418272	9844	*	18.98	0.045	272		cpg_islands, cpg_shelves, cpg_shores, enhancers_fantom, intergenic
chr3	138935880	138937514	1635	*	18.975	0.023	273	LINC01391	cpg_islands, cpg_shores, exons, lncrna_gencode
chr2	44944200	44945431	1232	*	18.945	0.044	274	SIX3	3UTRs, cpg_islands, cpg_shores, exons, introns
chr3	196968127	196970354	2228	*	18.932	-0.004	275	PIGZ	5UTRs, cpg_islands, cpg_shores, enhancers_fantom, exons, firstexons, introns, promoters
chr6	108112243	108120062	7820	*	18.925	0.024	276	OSTM1	cpg_islands, cpg_shelves, cpg_shores, enhancers_fantom, introns
chr5	159097252	159101988	4737	*	18.915	0.053	277	EBF1, LINC02202, LOC107986467	5UTRs, cpg_islands, cpg_shores, enhancers_fantom, exons, firstexons, introns, lncrna_gencode, promoters
chr9	77009029	77024251	15223	*	18.902	0.05	278	FOXB2	cpg_inter, cpg_islands, cpg_shelves, cpg_shores, exons, firstexons, intergenic, promoters
chr14	101456518	101459561	3044	*	18.892	0.076	279	AL049836.2	cpg_islands, cpg_shores, exons, intergenic, introns, lncrna_gencode
chr12	57627011	57628131	1121	*	18.77	0.636	280	B4GALNT1	3UTRs, cpg_islands, cpg_shores, exons, firstexons, introns
chr10	86364750	86367873	3124	*	18.767	0.04	281	GRID1	5UTRs, cpg_islands, cpg_shores, exons, firstexons, introns, promoters
chr15	41492580	41495399	2820	*	18.755	0.06	282	ITPKA	5UTRs, cpg_islands, cpg_shores, exons, firstexons, introns, promoters
chr2	199469137	199471790	2654	*	18.708	0.114	283	SATB2, SATB2-AS1	5UTRs, cpg_islands, cpg_shores, exons, firstexons, introns, lncrna_gencode, promoters
chr3	62363518	62376414	12897	*	18.697	0.048	284	FEZF2, PTPRG-AS1	3UTRs, 5UTRs, cpg_inter, cpg_islands, cpg_shelves, cpg_shores, exons, firstexons, introns, lncrna_gencode, promoters
chr8	11691117	11721409	30293	*	18.697	0.033	285	GATA4	5UTRs, cpg_inter, cpg_islands, cpg_shelves, cpg_shores, enhancers_fantom, exons, firstexons, introns, promoters
chr14	52267437	52269392	1956	*	18.68	0.15	286	PTGDR	5UTRs, cpg_islands, cpg_shores, exons, firstexons, introns, promoters
chr8	22155466	22157565	2100	*	18.677	0.01	287	LGI3, SFTPC	5UTRs, cpg_islands, cpg_shores, exons, firstexons, introns, promoters
chr6	98830483	98837529	7047	*	18.656	0.023	288	POU3F2, AL589826.2	3UTRs, 5UTRs, cpg_islands, cpg_shores, enhancers_fantom, exons, firstexons, introns, lncrna_gencode, promoters
chr1	224615603	224618708	3106	*	18.652	0.015	289	CNIH3, CNIH3-AS2, AC096537.1	5UTRs, cpg_islands, cpg_shores, enhancers_fantom, exons, firstexons, introns, lncrna_gencode, promoters
chr13	27955459	27983197	27739	*	18.641	0.038	290	CDX2, URAD	3UTRs, 5UTRs, cpg_islands, cpg_shelves, cpg_shores, enhancers_fantom, exons, firstexons, intergenic, introns, promoters
chr9	21964437	21971614	7178	*	18.601	0.228	291	CDKN2A, CDKN2A-DT, MTAP	3UTRs, 5UTRs, cpg_islands, cpg_shores, enhancers_fantom, exons, firstexons, introns, lncrna_gencode, promoters
chr7	150799384	150801846	2463	*	18.598	0.055	292	TMEM176A, TMEM176B	5UTRs, cpg_islands, cpg_shores, exons, firstexons, introns, promoters
chr8	64579253	64582228	2976	*	18.574	-0.003	293	BHLHE22, BHLHE22-AS1, AC090136.3	3UTRs, 5UTRs, cpg_islands, cpg_shores, exons, firstexons, introns, lncrna_gencode, promoters
chr17	61409235	61410355	1121	*	18.556	0.033	294	TBX2, TBX2-AS1	3UTRs, cpg_islands, cpg_shores, exons, introns, lncrna_gencode
chr11	72239240	72241415	2176	*	18.532	0.02	295	PHOX2A	3UTRs, cpg_islands, cpg_shores, exons, firstexons, introns, promoters
chr5	55226254	55234782	8529	*	18.445	0.032	296	CCNO, MCIDAS, LOC105378973, AC026704.1	3UTRs, 5UTRs, cpg_islands, cpg_shores, exons, firstexons, introns, lncrna_gencode, promoters
chr10	8058185	8060914	2730	*	18.444	0.188	297	GATA3	cpg_islands, cpg_shelves, cpg_shores, exons, firstexons, introns, promoters
chr5	93596338	93597467	1130	*	18.389	0.074	298		cpg_shelves, cpg_shores, enhancers_fantom
chr15	40281631	40283888	2258	*	18.373	0.123	299	ANKRD63, PLCB2	5UTRs, cpg_islands, exons, firstexons, introns, promoters
chr6	84767737	84775130	7394	*	18.359	-0.099	300	AL035694.1	cpg_inter, cpg_islands, cpg_shelves, cpg_shores, enhancers_fantom, exons, firstexons, intergenic, introns, lncrna_gencode, promoters
chr8	10729279	10735117	5839	*	18.359	0.031	301	SOX7, LOC102723313, AC105001.1	5UTRs, cpg_islands, cpg_shores, enhancers_fantom, exons, firstexons, introns, lncrna_gencode, promoters
chr11	128685137	128687797	2661	*	18.295	0.126	302	FLI1, LOC101929538, LOC105369568, AP001122.1	5UTRs, cpg_islands, cpg_shores, enhancers_fantom, exons, firstexons, introns, lncrna_gencode, promoters
chr2	45000323	45003063	2741	*	18.276	-0.033	303		cpg_islands, cpg_shores, intergenic
chr1	46487548	46495400	7853	*	18.272	0.072	304	DMBX1	5UTRs, cpg_islands, cpg_shelves, cpg_shores, enhancers_fantom, exons, firstexons, introns, promoters
chr9	122225746	122233192	7447	*	18.258	0.071	305	LHX6	5UTRs, cpg_inter, cpg_islands, cpg_shelves, cpg_shores, exons, firstexons, introns, promoters
chr9	93940706	93956361	15656	*	18.199	0.009	306	BARX1, BARX1-DT	3UTRs, 5UTRs, cpg_inter, cpg_islands, cpg_shelves, cpg_shores, exons, firstexons, intergenic, introns, lncrna_gencode, promoters
chr2	74497265	74500364	3100	*	18.115	0.003	307	LBX2	3UTRs, 5UTRs, cpg_islands, cpg_shores, exons, firstexons, introns, promoters
chr20	63002956	63010957	8002	*	18.099	0.031	308	BHLHE23, LINC01749	3UTRs, 5UTRs, cpg_islands, cpg_shores, enhancers_fantom, exons, firstexons, intergenic, introns, lncrna_gencode, promoters
chr17	48552532	48557339	4808	*	18.085	0.119	309	HOXB3, HOXB-AS2, HOXB-AS3	3UTRs, 5UTRs, cpg_islands, cpg_shelves, cpg_shores, exons, firstexons, introns, lncrna_gencode, promoters
chr15	32717108	32720343	3236	*	18.015	0.047	310	GREM1, GREM1-AS1, AC090877.2	5UTRs, cpg_islands, cpg_shores, exons, firstexons, introns, lncrna_gencode, promoters
chr7	132575105	132577920	2816	*	17.991	-0.015	311	PLXNA4	5UTRs, cpg_islands, cpg_shores, enhancers_fantom, exons, firstexons, introns, promoters
chr1	170661315	170669485	8171	*	17.889	-0.276	312	PRRX1, Z97200.1	5UTRs, cpg_inter, cpg_islands, cpg_shelves, cpg_shores, enhancers_fantom, exons, firstexons, introns, lncrna_gencode, promoters
chr6	41408180	41409175	996	*	17.849	-0.014	313		cpg_islands, cpg_shores, intergenic
chr6	99588401	99590099	1699	*	17.844	0.048	314	TSTD3	cpg_islands, cpg_shores, exons, intergenic
chr19	18787160	18791759	4600	*	17.727	0.026	315	COMP	5UTRs, cpg_islands, cpg_shores, exons, firstexons, introns, promoters
chr10	22320021	22322685	2665	*	17.681	0.01	316	COMMD3, BMI1, COMMD3-BMI1	3UTRs, 5UTRs, cpg_islands, cpg_shores, exons, firstexons, introns, promoters
chr1	61053680	61054357	678	*	17.618	-0.233	317	NFIA, LOC105378764, NFIA-AS2	5UTRs, cpg_islands, cpg_shores, exons, firstexons, introns, lncrna_gencode, promoters
chr11	31800954	31803118	2165	*	17.591	-0.005	318	PAX6	3UTRs, 5UTRs, cpg_shelves, cpg_shores, exons, firstexons, introns, promoters
chr10	8033702	8056271	22570	*	17.569	0.029	319	GATA3, GATA3-AS1, AL390294.1	5UTRs, cpg_inter, cpg_islands, cpg_shelves, cpg_shores, enhancers_fantom, exons, firstexons, intergenic, introns, lncrna_gencode, promoters
chr4	41736839	41753397	16559	*	17.545	0.049	320	PHOX2B, PHOX2B-AS1, AC105389.1, AC105389.3	3UTRs, 5UTRs, cpg_inter, cpg_islands, cpg_shelves, cpg_shores, exons, firstexons, intergenic, introns, lncrna_gencode, promoters
chr11	117795741	117797621	1881	*	17.541	0.035	321	DSCAML1	5UTRs, cpg_islands, cpg_shores, exons, firstexons, introns, promoters
chr5	73418298	73420339	2042	*	17.491	0.006	322		cpg_islands, cpg_shores, enhancers_fantom, intergenic
chr5	2738950	2742052	3103	*	17.457	0.071	323		cpg_islands, cpg_shores, enhancers_fantom
chr2	120342447	120348614	6168	*	17.396	0.028	324	INHBB	5UTRs, cpg_islands, cpg_shores, exons, firstexons, introns, promoters
chr4	13510953	13542870	31918	*	17.307	0.056	325	NKX3-2, LINC01097, AC006445.3	3UTRs, cpg_inter, cpg_islands, cpg_shelves, cpg_shores, exons, firstexons, intergenic, introns, lncrna_gencode, promoters
chr8	23726285	23728001	1717	*	17.293	0.099	326	LOC101929258, LOC107986930, AC012574.1, AC012574.2	cpg_islands, cpg_shores, exons, firstexons, introns, lncrna_gencode, promoters
chr12	27974039	27976752	2714	*	17.267	0.024	327		cpg_islands, cpg_shores, enhancers_fantom
chr5	73436286	73439180	2895	*	17.258	-0.095	328		cpg_islands, cpg_shores, intergenic
chr17	79796296	79816062	19767	*	17.255	0.07	329	CBX8, AC100791.2	5UTRs, cpg_islands, cpg_shelves, cpg_shores, enhancers_fantom, exons, firstexons, intergenic, introns, lncrna_gencode, promoters
chr4	41872935	41883174	10240	*	17.25	0.014	330	LINC00682, LOC105374426, AC108210.1	cpg_islands, cpg_shelves, cpg_shores, enhancers_fantom, exons, firstexons, introns, lncrna_gencode, promoters
chr19	13009213	13010421	1209	*	17.244	0.11	331	NFIX	cpg_islands, cpg_shores, introns
chr6	10405374	10417780	12407	*	17.243	0.115	332	TFAP2A, TFAP2A-AS1, TFAP2A-AS2, AL138885.3	3UTRs, 5UTRs, cpg_islands, cpg_shelves, cpg_shores, enhancers_fantom, exons, firstexons, introns, lncrna_gencode, promoters
chr5	93579154	93586319	7166	*	17.175	0.005	333	NR2F1, NR2F1-AS1	5UTRs, cpg_islands, cpg_shores, enhancers_fantom, exons, firstexons, introns, lncrna_gencode, promoters
chr6	105981189	105981687	499	*	17.153	0.197	334		cpg_islands, cpg_shores, enhancers_fantom, intergenic
chr5	154470720	154491321	20602	*	17.148	0.026	335	HAND1, AC026688.2	3UTRs, 5UTRs, cpg_inter, cpg_islands, cpg_shelves, cpg_shores, enhancers_fantom, exons, firstexons, intergenic, introns, lncrna_gencode, promoters
chr12	48969512	48974624	5113	*	17.094	0.103	336	WNT10B	5UTRs, cpg_islands, cpg_shelves, cpg_shores, exons, firstexons, introns, promoters
chr17	79837259	79845909	8651	*	17.04	-0.015	337	CBX4	5UTRs, cpg_islands, cpg_shores, enhancers_fantom, exons, firstexons, intergenic, introns, promoters
chr2	218856719	218861656	4938	*	17.023	0.019	338	WNT6	5UTRs, cpg_islands, cpg_shelves, cpg_shores, exons, firstexons, introns, promoters
chr1	165348160	165357020	8861	*	17.016	0.03	339	LMX1A	5UTRs, cpg_inter, cpg_islands, cpg_shelves, cpg_shores, enhancers_fantom, exons, firstexons, introns, promoters
chr1	47220378	47234216	13839	*	17.008	0.054	340	TAL1, AL135960.1	5UTRs, cpg_inter, cpg_islands, cpg_shelves, cpg_shores, enhancers_fantom, exons, firstexons, introns, lncrna_gencode, promoters
chr2	156319766	156323032	3267	*	17.001	0.009	341	AC074099.1	cpg_islands, cpg_shelves, cpg_shores, exons, firstexons, introns, lncrna_gencode, promoters
chr17	17722109	17725236	3128	*	16.965	0.031	342	RAI1	5UTRs, cpg_islands, cpg_shores, exons, introns
chr2	219055857	219061825	5969	*	16.936	0.037	343	IHH, MIR3131	5UTRs, cpg_islands, cpg_shores, exons, firstexons, introns, promoters
chr2	219496605	219497194	590	*	16.901	0.453	344	SPEGNB, ASIC4-AS1, AC053503.1	cpg_islands, cpg_shores, exons, introns, lncrna_gencode, promoters
chr10	75407731	75409931	2201	*	16.895	-0.037	345	LOC101929234, ZNF503-AS2, AC010997.4, AC010997.5	cpg_islands, cpg_shores, exons, firstexons, introns, lncrna_gencode, promoters
chr17	68195627	68201961	6335	*	16.832	0.037	346	ARHGAP27P2	cpg_islands, cpg_shores, enhancers_fantom, exons, firstexons, intergenic, promoters
chr5	3593948	3601203	7256	*	16.83	-0.257	347	IRX1, AC016595.1	3UTRs, 5UTRs, cpg_islands, cpg_shores, enhancers_fantom, exons, firstexons, introns, lncrna_gencode, promoters
chr1	147075545	147085750	10206	*	16.807	0.073	348	RNVU1-8	cpg_islands, cpg_shelves, cpg_shores, exons, firstexons, intergenic, promoters
chr13	50129526	50131646	2121	*	16.799	0.048	349	DLEU1	cpg_islands, cpg_shores, enhancers_fantom, introns, lncrna_gencode
chr17	48634747	48648186	13440	*	16.786	0.078	350	HOXB-AS4, LINC02086, LOC101060400, AC103702.2	cpg_islands, cpg_shelves, cpg_shores, exons, firstexons, introns, lncrna_gencode, promoters
chr8	11675700	11690698	14999	*	16.765	0.009	351	GATA4	5UTRs, cpg_inter, cpg_islands, cpg_shelves, cpg_shores, enhancers_fantom, exons, firstexons, introns, promoters
chr11	129370640	129376823	6184	*	16.761	0.044	352	BARX2	5UTRs, cpg_islands, cpg_shores, enhancers_fantom, exons, firstexons, intergenic, introns, promoters
chr2	46296462	46300400	3939	*	16.737	-0.016	353	EPAS1	5UTRs, cpg_islands, cpg_shores, enhancers_fantom, exons, firstexons, introns, promoters
chr15	96356477	96357796	1320	*	16.727	-0.006	354	LOC101927263, AC087477.2	cpg_islands, cpg_shores, enhancers_fantom, introns, lncrna_gencode
chr2	222424124	222425671	1548	*	16.705	0.257	355	SGPP2	5UTRs, cpg_islands, cpg_shores, exons, firstexons, introns, promoters
chr17	48714912	48757926	43015	*	16.704	-0.003	356	HOXB13, PRAC1, PRAC2, LOC105371811, MIR3185, AC091179.1	3UTRs, 5UTRs, cpg_inter, cpg_islands, cpg_shelves, cpg_shores, enhancers_fantom, exons, firstexons, intergenic, introns, lncrna_gencode, promoters
chr2	45008563	45010970	2408	*	16.644	-0.016	357	SIX2	5UTRs, cpg_islands, cpg_shores, enhancers_fantom, exons, firstexons, promoters
chr11	32420061	32444945	24885	*	16.643	0.034	358	WT1, WT1-AS	5UTRs, cpg_inter, cpg_islands, cpg_shelves, cpg_shores, enhancers_fantom, exons, firstexons, introns, lncrna_gencode, promoters
chr7	155802379	155816131	13753	*	16.612	0.041	359	SHH	3UTRs, 5UTRs, cpg_islands, cpg_shelves, cpg_shores, exons, firstexons, introns, promoters
chr14	36642199	36664590	22392	*	16.465	0.042	360	PAX9, LOC105370455, AL079303.1, AL132857.1	5UTRs, cpg_inter, cpg_islands, cpg_shelves, cpg_shores, enhancers_fantom, exons, firstexons, introns, lncrna_gencode, promoters
chr17	37740600	37749625	9026	*	16.356	0.05	361	HNF1B	5UTRs, cpg_inter, cpg_islands, cpg_shelves, cpg_shores, enhancers_fantom, exons, firstexons, introns, promoters
chr12	114680731	114685301	4571	*	16.351	0.014	362	TBX3, AC026765.2	5UTRs, cpg_islands, cpg_shelves, cpg_shores, exons, firstexons, introns, lncrna_gencode, promoters
chr1	24928106	24930805	2700	*	16.342	0.032	363	RUNX3	5UTRs, cpg_islands, cpg_shores, exons, firstexons, introns, promoters
chr7	1246175	1250363	4189	*	16.32	0.024	364		cpg_islands, cpg_shelves, cpg_shores, intergenic
chr11	8267803	8269723	1921	*	16.28	0.05	365	LMO1	5UTRs, cpg_islands, cpg_shores, exons, firstexons, introns, promoters
chr15	36880209	36880760	552	*	16.254	0.312	366	LOC145845, AC018563.1	cpg_islands, cpg_shores, introns, lncrna_gencode
chr14	74610885	74612962	2078	*	16.25	0.039	367	LTBP2	5UTRs, cpg_islands, cpg_shores, exons, firstexons, introns, promoters
chr2	170821494	170824008	2515	*	16.248	0.009	368	GAD1	cpg_islands, cpg_shores, enhancers_fantom, exons, firstexons, introns, promoters
chr16	54284084	54287930	3847	*	16.24	-0.005	369	IRX3, AC018553.2	5UTRs, cpg_islands, exons, firstexons, introns, lncrna_gencode, promoters
chr2	109127796	109130826	3031	*	16.178	-0.01	370	SH3RF3, SH3RF3-AS1	5UTRs, cpg_islands, cpg_shores, exons, firstexons, introns, lncrna_gencode, promoters
chr11	76205692	76211104	5413	*	16.167	0.017	371	WNT11, LINC02761, AP000785.2	5UTRs, cpg_islands, cpg_shores, enhancers_fantom, exons, firstexons, introns, lncrna_gencode, promoters
chr9	132574872	132591386	16515	*	16.115	0.049	372	BARHL1	3UTRs, 5UTRs, cpg_inter, cpg_islands, cpg_shelves, cpg_shores, enhancers_fantom, exons, firstexons, intergenic, introns, promoters
chr9	34587841	34591194	3354	*	16.073	-0.004	373	CNTFR	5UTRs, cpg_islands, cpg_shores, enhancers_fantom, exons, firstexons, introns, promoters
chr6	390732	394292	3561	*	16.053	0.081	374	IRF4	5UTRs, cpg_islands, cpg_shores, enhancers_fantom, exons, firstexons, introns, promoters
chr1	156858649	156861433	2785	*	16.045	0.004	375	INSRR, NTRK1	5UTRs, cpg_islands, cpg_shores, exons, firstexons, introns, promoters
chr22	50603140	50604855	1716	*	16.042	0.116	376	MAPK8IP2	cpg_islands, cpg_shores, exons, firstexons, introns
chr9	93958416	93964356	5941	*	16.023	0.035	377	BARX1-DT	cpg_islands, cpg_shelves, cpg_shores, enhancers_fantom, exons, intergenic, introns, lncrna_gencode
chr15	83282692	83285112	2421	*	16.007	0.03	378	BNC1, AC103876.1	5UTRs, cpg_islands, cpg_shores, exons, firstexons, introns, lncrna_gencode, promoters
chr13	27952092	27955361	3270	*	15.987	0.029	379	LINC00543	cpg_islands, cpg_shores, exons, firstexons, lncrna_gencode, promoters
chr17	36925232	36950158	24927	*	15.97	0.027	380	LHX1, AATF, LHX1-DT, AC243773.1	3UTRs, 5UTRs, cpg_inter, cpg_islands, cpg_shelves, cpg_shores, enhancers_fantom, exons, firstexons, introns, lncrna_gencode, promoters
chr17	17680927	17683594	2668	*	15.964	0.005	381	RAI1	5UTRs, cpg_islands, cpg_shores, exons, firstexons, introns, promoters
chr19	13012155	13030379	18225	*	15.96	-0.01	382	NFIX, LOC107985286, AC138474.1	3UTRs, 5UTRs, cpg_inter, cpg_islands, cpg_shelves, cpg_shores, enhancers_fantom, exons, firstexons, introns, lncrna_gencode, promoters
chr6	100460769	100463376	2608	*	15.936	0.017	383	SIM1	cpg_islands, cpg_shores, exons, firstexons, introns
chr20	56626244	56627469	1226	*	15.931	-0.01	384		cpg_islands
chr17	8002147	8004009	1863	*	15.923	0.126	385	GUCY2D	5UTRs, cpg_islands, cpg_shores, exons, firstexons, introns, promoters
chr3	129000064	129003113	3050	*	15.856	0.007	386	EFCC1, CFAP92	5UTRs, cpg_islands, cpg_shores, exons, firstexons, introns, promoters
chr13	113109584	113111165	1582	*	15.842	0.162	387	F7	cpg_islands, exons, firstexons, introns, promoters
chr4	143699739	143701403	1665	*	15.82	0.034	388	FREM3, LOC101927636, LOC105377459, AC107223.1	cpg_islands, cpg_shores, exons, firstexons, introns, lncrna_gencode, promoters
chr6	5995775	6000176	4402	*	15.818	0.058	389	NRN1	3UTRs, cpg_islands, cpg_shores, enhancers_fantom, exons, intergenic, introns
chr1	53737637	53739907	2271	*	15.808	-0.034	390	GLIS1	5UTRs, cpg_islands, cpg_shores, exons, firstexons, introns, promoters
chr12	48000974	48005539	4566	*	15.796	0.075	391	COL2A1, AC004801.5	5UTRs, cpg_islands, cpg_shores, enhancers_fantom, exons, firstexons, introns, lncrna_gencode, promoters
chr17	9020579	9026845	6267	*	15.777	-0.014	392	NTN1	5UTRs, cpg_islands, cpg_shelves, cpg_shores, exons, firstexons, introns, promoters
chr18	59268965	59274203	5239	*	15.682	0.039	393	RAX	3UTRs, 5UTRs, cpg_islands, cpg_shores, exons, firstexons, introns, promoters
chr17	49962851	49970123	7273	*	15.671	0.065	394	DLX4	5UTRs, cpg_islands, cpg_shores, exons, firstexons, intergenic, introns, promoters
chr15	96345140	96346406	1267	*	15.652	0.089	395	AC103746.1	cpg_islands, cpg_shores, exons, intergenic, lncrna_gencode
chr4	155666502	155668345	1844	*	15.622	-0.005	396	GUCY1A1	5UTRs, cpg_islands, cpg_shores, exons, firstexons, introns, promoters
chr2	113271830	113278564	6735	*	15.595	-0.095	397	PAX8, PAX8-AS1	5UTRs, cpg_islands, cpg_shelves, cpg_shores, exons, introns, lncrna_gencode
chr17	4738625	4740195	1571	*	15.584	0.048	398	CXCL16, ZMYND15	5UTRs, cpg_islands, cpg_shores, exons, firstexons, introns, promoters
chr4	108166262	108169747	3486	*	15.572	-0.006	399	LEF1, LEF1-AS1	5UTRs, cpg_islands, cpg_shores, exons, firstexons, introns, lncrna_gencode, promoters
chr6	105993649	105995881	2233	*	15.562	-0.03	400	PRDM1	cpg_islands, cpg_shores, enhancers_fantom, introns
chr17	76584768	76587142	2375	*	15.553	0.019	401	ST6GALNAC2, SNHG16	5UTRs, cpg_islands, cpg_shores, enhancers_fantom, exons, firstexons, introns, promoters
chr4	174213670	174218496	4827	*	15.543	0.135	402	LINC02268	cpg_inter, cpg_islands, cpg_shelves, cpg_shores, enhancers_fantom, exons, firstexons, introns, lncrna_gencode, promoters
chr5	135542317	135544782	2466	*	15.52	-0.042	403	SLC25A48	cpg_islands, cpg_shores, enhancers_fantom, introns
chr8	23695178	23715289	20112	*	15.497	0.064	404	NKX2-6, LOC101929258, LOC107986930, AC012574.1, AC012574.2	3UTRs, 5UTRs, cpg_inter, cpg_islands, cpg_shelves, cpg_shores, exons, firstexons, intergenic, introns, lncrna_gencode, promoters
chr18	59218264	59221690	3427	*	15.45	-0.001	405	GRP	5UTRs, cpg_islands, cpg_shores, exons, firstexons, introns, promoters
chr20	21511549	21530780	19232	*	15.436	0.037	406	NKX2-2, AL133325.2, NKX2-2-AS1	3UTRs, 5UTRs, cpg_inter, cpg_islands, cpg_shelves, cpg_shores, enhancers_fantom, exons, firstexons, intergenic, introns, lncrna_gencode, promoters
chr9	126618971	126622644	3674	*	15.415	-0.021	407	LMX1B	cpg_inter, cpg_shelves, cpg_shores, enhancers_fantom, introns
chr5	73303189	73303992	804	*	15.35	0.201	408		cpg_islands, cpg_shores, enhancers_fantom, intergenic
chr12	49536258	49540199	3942	*	15.342	0.051	409	KCNH3, AC020612.4	5UTRs, cpg_islands, cpg_shores, exons, firstexons, introns, lncrna_gencode, promoters
chr5	43039566	43044993	5428	*	15.32	0.016	410	ANXA2R, ANXA2R-AS1, ANXA2R-OT1, AC025171.1, AC025171.2	5UTRs, cpg_islands, cpg_shores, exons, firstexons, introns, lncrna_gencode, promoters
chr9	22005832	22006607	776	*	15.25	-0.033	411	CDKN2B, CDKN2B-AS1, MTAP	3UTRs, cpg_islands, cpg_shores, exons, firstexons, introns, lncrna_gencode, promoters
chr18	499248	501249	2002	*	15.248	0.026	412	COLEC12	5UTRs, cpg_islands, cpg_shores, exons, firstexons, introns, promoters
chr4	84487927	84504060	16134	*	15.24	0.026	413	NKX6-1	3UTRs, 5UTRs, cpg_inter, cpg_islands, cpg_shelves, cpg_shores, enhancers_fantom, exons, firstexons, intergenic, introns, promoters
chr5	6448640	6450175	1536	*	15.227	0.035	414	UBE2QL1	5UTRs, cpg_islands, cpg_shores, enhancers_fantom, exons, firstexons, introns, promoters
chr2	44932081	44939972	7892	*	15.215	0.024	415	LINC01833	cpg_islands, cpg_shores, enhancers_fantom, exons, firstexons, introns, lncrna_gencode, promoters
chr20	64048099	64050051	1953	*	15.15	0.121	416	SOX18, TCEA2	3UTRs, 5UTRs, cpg_islands, cpg_shores, exons, firstexons, introns, promoters
chr14	60503095	60517233	14139	*	15.135	0.046	417	SIX6, C14orf39, AL049874.3	3UTRs, 5UTRs, cpg_islands, cpg_shelves, cpg_shores, exons, firstexons, introns, lncrna_gencode, promoters
chr9	124501095	124505804	4710	*	15.057	0.064	418	NR5A1	5UTRs, cpg_islands, cpg_shores, enhancers_fantom, exons, introns, promoters
chr5	77972090	77973074	985	*	15.055	0.137	419		cpg_islands, cpg_shores, intergenic
chr7	27088070	27088962	893	*	15.032	0.168	420		cpg_islands, cpg_shores, intergenic
chr2	63053903	63061051	7149	*	15.015	-0.025	421	OTX1	3UTRs, cpg_islands, cpg_shores, enhancers_fantom, exons, intergenic, introns
chr19	39247007	39249784	2778	*	15.001	0.054	422	IFNL4	3UTRs, 5UTRs, cpg_islands, cpg_shores, exons, firstexons, introns, promoters
chr4	108170727	108173807	3081	*	14.995	0.247	423	LEF1-AS1	cpg_islands, cpg_shores, exons, firstexons, introns, lncrna_gencode, promoters
chr17	39589520	39608846	19327	*	14.988	0.015	424	NEUROD2	3UTRs, 5UTRs, cpg_inter, cpg_islands, cpg_shelves, cpg_shores, enhancers_fantom, exons, firstexons, intergenic, introns, promoters
chr4	13543627	13549653	6027	*	14.936	0.011	425	NKX3-2, LINC01096	5UTRs, cpg_islands, cpg_shores, exons, firstexons, introns, lncrna_gencode, promoters
chr12	130159502	130163764	4263	*	14.934	0.092	426	FZD10, FZD10-AS1	5UTRs, cpg_islands, cpg_shores, exons, firstexons, introns, lncrna_gencode, promoters
chr5	37836359	37840825	4467	*	14.927	-0.014	427	GDNF, GDNF-AS1, LINC02110	5UTRs, cpg_islands, cpg_shores, enhancers_fantom, exons, firstexons, introns, lncrna_gencode, promoters
chr8	22703408	22704098	691	*	14.923	-0.008	428	LOC107986926, LOC107986925, AC055854.1, AC105046.2	cpg_islands, cpg_shores, enhancers_fantom, exons, firstexons, introns, lncrna_gencode, promoters
chr1	47443292	47450389	7098	*	14.908	-0.174	429		cpg_islands, cpg_shelves, cpg_shores, enhancers_fantom, intergenic
chr2	70876145	70902070	25926	*	14.886	0.045	430	VAX2, ATP6V1B1, LINC01143	5UTRs, cpg_inter, cpg_islands, cpg_shelves, cpg_shores, enhancers_fantom, exons, firstexons, intergenic, introns, lncrna_gencode, promoters
chr8	98936697	98951823	15127	*	14.884	0.019	431	OSR2, STK3, AC016877.3	3UTRs, 5UTRs, cpg_islands, cpg_shelves, cpg_shores, enhancers_fantom, exons, firstexons, introns, lncrna_gencode, promoters
chr2	45168112	45170602	2491	*	14.882	0.043	432	LINC01121, LOC105374576, AC009236.2, AC093833.1	cpg_islands, cpg_shores, exons, firstexons, introns, lncrna_gencode, promoters
chr15	100917849	100920405	2557	*	14.877	-0.005	433	LRRK1, ALDH1A3-AS1, AC015712.2	5UTRs, cpg_islands, cpg_shores, exons, firstexons, introns, lncrna_gencode, promoters
chr9	136189347	136205627	16281	*	14.875	0.05	434	LHX3	3UTRs, 5UTRs, cpg_islands, cpg_shelves, cpg_shores, enhancers_fantom, exons, firstexons, intergenic, introns, promoters
chr6	108155444	108181413	25970	*	14.87	0.067	435	NR2E1, OSTM1, OSTM1-AS1, AL078596.1	5UTRs, cpg_inter, cpg_islands, cpg_shelves, cpg_shores, enhancers_fantom, exons, firstexons, introns, lncrna_gencode, promoters
chr14	60656421	60658263	1843	*	14.866	0.016	436	SIX1	5UTRs, cpg_islands, cpg_shores, exons, firstexons, introns, promoters
chr4	1400817	1415237	14421	*	14.865	0.058	437	NKX1-1	cpg_islands, cpg_shores, exons, firstexons, intergenic, introns, promoters
chr11	122970873	122983232	12360	*	14.838	0.026	438	BSX	3UTRs, 5UTRs, cpg_inter, cpg_islands, cpg_shelves, cpg_shores, enhancers_fantom, exons, firstexons, intergenic, introns, promoters
chr17	35486959	35499509	12551	*	14.835	-0.012	439	SLFN12L, AC015911.11	5UTRs, cpg_inter, cpg_islands, cpg_shelves, cpg_shores, enhancers_fantom, exons, firstexons, introns, lncrna_gencode, promoters
chr2	118855101	118856475	1375	*	14.834	0.037	440		cpg_islands, cpg_shores, intergenic
chr10	114042812	114046765	3954	*	14.753	0.067	441	ADRB1	3UTRs, 5UTRs, cpg_islands, cpg_shores, exons, firstexons, promoters
chr10	22251135	22253949	2815	*	14.743	-0.008	442	LOC100130992, AL158211.5	cpg_islands, cpg_shores, enhancers_fantom, exons, firstexons, lncrna_gencode, promoters
chr15	76333956	76338621	4666	*	14.701	-0.014	443	ISL2	5UTRs, cpg_islands, cpg_shores, exons, firstexons, introns, promoters
chr11	2136405	2153238	16834	*	14.689	-0.006	444	IGF2, INS-IGF2, IGF2-AS	3UTRs, 5UTRs, cpg_inter, cpg_islands, cpg_shelves, cpg_shores, enhancers_fantom, exons, firstexons, introns, lncrna_gencode, promoters
chr5	1444185	1447032	2848	*	14.688	0.058	445	SLC6A3	5UTRs, cpg_islands, cpg_shores, exons, firstexons, introns, promoters
chr10	116270585	116275191	4607	*	14.68	0.156	446	GFRA1, LOC107984273, AC012470.1	5UTRs, cpg_islands, cpg_shores, enhancers_fantom, exons, firstexons, introns, lncrna_gencode, promoters
chr17	81959172	81962062	2891	*	14.662	0.039	447	NOTUM	5UTRs, cpg_islands, cpg_shores, exons, firstexons, introns, promoters
chr2	174331970	174333924	1955	*	14.654	0.033	448		cpg_shelves, cpg_shores
chr8	22048035	22051826	3792	*	14.652	0.096	449	FGF17, DMTN	3UTRs, 5UTRs, cpg_islands, cpg_shelves, cpg_shores, exons, firstexons, introns, promoters
chr2	174325496	174329395	3900	*	14.648	0.093	450	LINC01305	cpg_islands, cpg_shores, exons, firstexons, introns, lncrna_gencode, promoters
chr2	38074604	38077459	2856	*	14.595	0.157	451	CYP1B1, CYP1B1-AS1	5UTRs, cpg_islands, cpg_shores, exons, firstexons, introns, lncrna_gencode, promoters
chr16	56617121	56618016	896	*	14.595	0.156	452	MT1L	cpg_islands, cpg_shores, exons, firstexons, introns, promoters
chr1	47432193	47433111	919	*	14.587	0.164	453	FOXD2-AS1	cpg_shores, exons, firstexons, lncrna_gencode
chr2	174334407	174343067	8661	*	14.574	0.01	454	SP9, AC018470.1	3UTRs, 5UTRs, cpg_islands, cpg_shores, exons, firstexons, intergenic, introns, lncrna_gencode, promoters
chr6	84759314	84765085	5772	*	14.566	-0.008	455	TBX18	5UTRs, cpg_islands, cpg_shelves, cpg_shores, exons, firstexons, introns, promoters
chr7	49772945	49776261	3317	*	14.562	0.158	456	VWC2	5UTRs, cpg_islands, cpg_shores, enhancers_fantom, exons, firstexons, introns, promoters
chr15	89354703	89379587	24885	*	14.519	0.034	457	MIR9-3, MIR9-3HG, AC133637.1, AC133637.2	cpg_islands, cpg_shelves, cpg_shores, exons, firstexons, introns, lncrna_gencode, promoters
chr12	48976957	48989107	12151	*	14.464	0.03	458	WNT1	3UTRs, 5UTRs, cpg_inter, cpg_islands, cpg_shelves, cpg_shores, enhancers_fantom, exons, firstexons, intergenic, introns, promoters
chr10	75431168	75431959	792	*	14.433	0.024	459	LRMDA, LOC107984293, AC010997.2	5UTRs, cpg_islands, cpg_shores, exons, firstexons, introns, lncrna_gencode, promoters
chr2	44951919	44956433	4515	*	14.406	0.016	460	AC012354.1	cpg_islands, cpg_shores, exons, firstexons, introns, lncrna_gencode, promoters
chr8	22040981	22046804	5824	*	14.366	0.011	461	FGF17	5UTRs, cpg_inter, cpg_shelves, cpg_shores, exons, firstexons, introns, promoters
chr1	939731	943404	3674	*	14.335	0.025	462	SAMD11	cpg_islands, cpg_shores, exons, firstexons, introns, promoters
chr1	31771935	31773059	1125	*	14.328	0.033	463		cpg_islands, cpg_shores, enhancers_fantom, intergenic
chr10	101046713	101049809	3097	*	14.312	0.161	464		cpg_islands, cpg_shores, intergenic
chr1	39683540	39684431	892	*	14.294	0.016	465	HPCAL4	cpg_islands, cpg_shores, exons, introns
chr7	1223914	1226046	2133	*	14.291	0.029	466		cpg_islands, cpg_shores, intergenic
chr11	124754249	124763515	9267	*	14.289	0.186	467	ESAM, ESAM-AS1, AP000866.2	3UTRs, 5UTRs, cpg_inter, cpg_islands, cpg_shelves, cpg_shores, enhancers_fantom, exons, firstexons, introns, lncrna_gencode, promoters
chr5	77621873	77646022	24150	*	14.27	0.068	468	OTP	3UTRs, 5UTRs, cpg_inter, cpg_islands, cpg_shelves, cpg_shores, enhancers_fantom, exons, firstexons, intergenic, introns, promoters
chr3	147390832	147395193	4362	*	14.268	0.098	469	LOC440982, ZIC1, ZIC4	cpg_islands, cpg_shores, exons, firstexons, introns, promoters
chr6	5084258	5086623	2366	*	14.26	0.068	470	PPP1R3G	3UTRs, 5UTRs, cpg_islands, cpg_shores, exons, firstexons, promoters
chr7	27113666	27114643	978	*	14.245	0.012	471	HOXA3, HOXA-AS2	5UTRs, cpg_islands, cpg_shores, exons, firstexons, introns, lncrna_gencode, promoters
chr6	147506430	147510079	3650	*	14.242	0.012	472	SAMD5	5UTRs, cpg_islands, cpg_shores, enhancers_fantom, exons, firstexons, introns, promoters
chr4	56653903	56656757	2855	*	14.227	0.03	473	HOPX	5UTRs, cpg_islands, cpg_shores, exons, firstexons, introns, promoters
chr14	92321185	92324719	3535	*	14.187	0.013	474	SLC24A4	5UTRs, cpg_islands, cpg_shores, exons, firstexons, introns, promoters
chr8	37964894	37967451	2558	*	14.166	0.026	475	ADRB3	5UTRs, cpg_islands, cpg_shores, exons, firstexons, introns, promoters
chr15	67831916	67836731	4816	*	14.151	0.009	476	SKOR1, LOC101929076, AC009292.1, AC009292.2	3UTRs, cpg_islands, cpg_shores, exons, firstexons, introns, lncrna_gencode, promoters
chr20	9506320	9511559	5240	*	14.098	0.072	477	LAMP5-AS1	cpg_islands, cpg_shelves, cpg_shores, exons, introns, lncrna_gencode
chr7	157675828	157694699	18872	*	14.092	0.066	478	PTPRN2	cpg_inter, cpg_islands, cpg_shelves, cpg_shores, enhancers_fantom, exons, introns
chr1	26044827	26047747	2921	*	14.075	0.038	479	SLC30A2, AL391650.2	5UTRs, cpg_islands, cpg_shores, exons, firstexons, introns, lncrna_gencode, promoters
chr10	101235502	101239021	3520	*	14.071	0.03	480	LBX1-AS1	cpg_islands, cpg_shelves, cpg_shores, exons, firstexons, introns, lncrna_gencode, promoters
chr10	92688774	92691109	2336	*	14.058	0.02	481	HHEX	5UTRs, cpg_islands, cpg_shores, exons, firstexons, introns, promoters
chr2	70789322	70791023	1702	*	14.053	0.058	482	FIGLA	5UTRs, cpg_islands, cpg_shores, exons, firstexons, introns, promoters
chr5	135488369	135490379	2011	*	13.999	0.052	483	SLC25A48	cpg_islands, cpg_shores, enhancers_fantom, introns
chr2	14632086	14635972	3887	*	13.941	0.027	484	LRATD1	3UTRs, 5UTRs, cpg_islands, cpg_shores, exons, firstexons, introns, promoters
chr12	57631812	57633737	1926	*	13.915	-0.004	485	B4GALNT1	5UTRs, cpg_islands, cpg_shores, exons, firstexons, introns, promoters
chr16	86572247	86577441	5195	*	13.914	0.127	486		5UTRs, cpg_islands, cpg_shelves, cpg_shores, enhancers_fantom, exons, firstexons, introns, promoters
chr7	35245835	35258023	12189	*	13.906	0.109	487	TBX20	5UTRs, cpg_inter, cpg_islands, cpg_shelves, cpg_shores, enhancers_fantom, exons, firstexons, introns, promoters
chr17	45893782	45897795	4014	*	13.899	0.029	488	MAPT, MAPT-AS1, MAPT-IT1	5UTRs, cpg_islands, cpg_shores, exons, firstexons, introns, lncrna_gencode, promoters
chr11	43583021	43584204	1184	*	13.881	0.218	489	HSD17B12, AC068205.1, AC068205.2	cpg_shelves, cpg_shores, introns, lncrna_gencode
chr16	67154952	67157394	2443	*	13.857	0.054	490	TRADD	5UTRs, cpg_islands, cpg_shores, exons, firstexons, introns, promoters
chr14	36491069	36529670	38602	*	13.809	0.014	491	NKX2-1, SFTA3, NKX2-1-AS1, AL132857.1	3UTRs, 5UTRs, cpg_inter, cpg_islands, cpg_shelves, cpg_shores, enhancers_fantom, exons, firstexons, introns, lncrna_gencode, promoters
chr15	28106282	28108152	1871	*	13.797	-0.008	492		cpg_islands, cpg_shores, intergenic
chr7	1663874	1668011	4138	*	13.797	0.04	493	ELFN1	5UTRs, cpg_islands, cpg_shores, enhancers_fantom, exons, firstexons, introns, promoters
chr14	101557290	101561834	4545	*	13.776	0.092	494	DIO3, DIO3OS, MIR1247	5UTRs, cpg_islands, cpg_shelves, cpg_shores, exons, firstexons, introns, lncrna_gencode, promoters
chr8	143426060	143431742	5683	*	13.774	0.03	495	MAFA	3UTRs, 5UTRs, cpg_islands, cpg_shelves, cpg_shores, exons, firstexons, introns, promoters
chr10	27741468	27747222	5755	*	13.756	0.011	496	MKX, MKX-AS1	5UTRs, cpg_islands, cpg_shores, exons, firstexons, introns, lncrna_gencode, promoters
chr15	96325705	96327730	2026	*	13.731	0.139	497	NR2F2, NR2F2-AS1	5UTRs, cpg_shelves, exons, firstexons, introns, lncrna_gencode, promoters
chr2	66432403	66442516	10114	*	13.73	0.007	498	MEIS1, MEIS1-AS2, MEIS1-AS3	5UTRs, cpg_inter, cpg_islands, cpg_shelves, cpg_shores, exons, firstexons, introns, lncrna_gencode, promoters
chr13	20231056	20233086	2031	*	13.702	0.048	499	GJB6	5UTRs, cpg_islands, cpg_shores, exons, firstexons, introns, promoters
chr5	73381518	73382440	923	*	13.693	0.077	500	LOC107986383	cpg_islands, exons, firstexons, promoters
chr16	56624986	56627651	2666	*	13.662	0.018	501	MT1E	3UTRs, 5UTRs, cpg_islands, cpg_shores, exons, firstexons, intergenic, introns, promoters
chr7	35261282	35262922	1641	*	13.644	0.131	502		cpg_islands, cpg_shores
chr5	93570533	93571064	532	*	13.616	0.211	503	NR2F1-AS1	cpg_islands, exons, firstexons, introns, lncrna_gencode, promoters
chr2	72142607	72151194	8588	*	13.616	-0.003	504	CYP26B1	5UTRs, cpg_islands, cpg_shores, enhancers_fantom, exons, firstexons, introns, promoters
chr1	228001910	228012050	10141	*	13.6	-0.009	505	WNT3A	5UTRs, cpg_inter, cpg_islands, cpg_shelves, cpg_shores, exons, firstexons, intergenic, introns, promoters
chr4	54091002	54092508	1507	*	13.593	0.067	506	PDGFRA	cpg_islands, cpg_shores, enhancers_fantom, introns
chr6	165985282	165991126	5845	*	13.579	0.038	507	PDE10A, LINC00473, LINC00602	5UTRs, cpg_islands, cpg_shelves, cpg_shores, exons, firstexons, introns, lncrna_gencode, promoters
chr11	64299013	64301819	2807	*	13.553	-0.007	508	KCNK4, KCNK4-TEX40, CATSPERZ, AP001453.3	3UTRs, 5UTRs, cpg_islands, cpg_shores, exons, firstexons, introns, lncrna_gencode, promoters
chr20	54172644	54174857	2214	*	13.497	-0.019	509	CYP24A1	5UTRs, cpg_islands, cpg_shores, exons, firstexons, introns, promoters
chr18	12253141	12255285	2145	*	13.493	0.016	510	CIDEA	5UTRs, cpg_islands, cpg_shores, enhancers_fantom, exons, firstexons, introns, promoters
chr12	49295017	49298723	3707	*	13.487	0.065	511	PRPH, TROAP-AS1, AC125611.4	3UTRs, 5UTRs, cpg_islands, cpg_shores, exons, firstexons, introns, lncrna_gencode, promoters
chr11	20155430	20166286	10857	*	13.479	0.1	512	DBX1	3UTRs, 5UTRs, cpg_islands, cpg_shelves, cpg_shores, exons, firstexons, intergenic, introns, promoters
chr2	218890483	218893432	2950	*	13.41	0.033	513	WNT10A	3UTRs, cpg_islands, cpg_shelves, cpg_shores, exons, firstexons, introns, promoters
chr10	91162145	91164785	2641	*	13.388	0.014	514	PCGF5	5UTRs, cpg_islands, cpg_shores, enhancers_fantom, exons, firstexons, introns, promoters
chr22	45974471	45979648	5178	*	13.371	-0.003	515	WNT7B	5UTRs, cpg_islands, cpg_shores, enhancers_fantom, exons, firstexons, introns, promoters
chr2	66425499	66426973	1475	*	13.353	0.099	516	MEIS1-AS3	cpg_islands, cpg_shores, enhancers_fantom, exons, intergenic, lncrna_gencode
chr1	207958658	207959672	1015	*	13.346	0.213	517	LINC02767, AL356275.1	cpg_islands, cpg_shores, exons, firstexons, lncrna_gencode, promoters
chr2	45013271	45014985	1715	*	13.336	0.104	518	AC093702.1	cpg_islands, cpg_shores, exons, firstexons, introns, lncrna_gencode, promoters
chr14	74237889	74249259	11371	*	13.329	0.019	519	VSX2	5UTRs, cpg_inter, cpg_islands, cpg_shelves, cpg_shores, exons, firstexons, introns, promoters
chr2	176115999	176118000	2002	*	13.321	0.19	520	HOXD10	5UTRs, cpg_islands, cpg_shores, exons, firstexons, introns, promoters
chr21	44930106	44933249	3144	*	13.305	0.04	521	ITGB2, LINC01547, AL844908.2	5UTRs, cpg_islands, cpg_shores, enhancers_fantom, exons, firstexons, introns, lncrna_gencode, promoters
chr5	93603949	93606311	2363	*	13.296	0.103	522		cpg_islands, cpg_shores, enhancers_fantom, intergenic
chr14	102927940	102930915	2976	*	13.274	0.014	523	AMN	3UTRs, cpg_islands, cpg_shores, exons, firstexons, introns, promoters
chr22	27799105	27802752	3648	*	13.266	0.035	524	MN1	5UTRs, cpg_islands, cpg_shores, exons, firstexons, promoters
chr8	22066139	22067450	1312	*	13.256	0.011	525	DMTN	5UTRs, cpg_islands, cpg_shores, exons, firstexons, introns, promoters
chr12	54125115	54129439	4325	*	13.255	0.053	526	FAM242C, LINC02381, SMUG1-AS1, SMUG1	cpg_islands, cpg_shelves, cpg_shores, exons, firstexons, introns, lncrna_gencode, promoters
chr5	73443483	73452336	8854	*	13.24	-0.08	527	FOXD1, FOXD1-AS1, LINC01385	3UTRs, 5UTRs, cpg_islands, cpg_shores, exons, firstexons, introns, lncrna_gencode, promoters
chr18	59263732	59266153	2422	*	13.24	0.061	528		cpg_islands, cpg_shores, intergenic
chr13	24745683	24748579	2897	*	13.195	0.016	529	RNF17, AL391560.2	cpg_islands, cpg_shores, exons, firstexons, introns, lncrna_gencode, promoters
chr4	1171156	1173971	2816	*	13.185	-0.036	530	LOC100130872, SPON2	5UTRs, cpg_islands, cpg_shores, exons, firstexons, introns, promoters
chr9	96027239	96027864	626	*	13.179	0.185	531	LINC00092, LOC105376159, ERCC6L2	cpg_islands, cpg_shores, enhancers_fantom, exons, firstexons, introns, lncrna_gencode
chr1	154500640	154503257	2618	*	13.125	0.082	532	SHE, TDRD10	5UTRs, cpg_islands, cpg_shores, exons, firstexons, introns, promoters
chr19	18603437	18614623	11187	*	13.108	0.049	533	CRLF1, TMEM59L	5UTRs, cpg_islands, cpg_shores, enhancers_fantom, exons, firstexons, introns, promoters
chr11	43941816	43944959	3144	*	13.084	0.018	534	C11orf96, AC087521.1, AC087521.3	3UTRs, 5UTRs, cpg_islands, cpg_shores, exons, firstexons, introns, lncrna_gencode, promoters
chr4	48489627	48491631	2005	*	13.071	0.06	535	ZAR1	5UTRs, cpg_islands, cpg_shores, exons, firstexons, introns, promoters
chr2	72908214	72921606	13393	*	13.054	0.032	536	EMX1	5UTRs, cpg_inter, cpg_islands, cpg_shelves, cpg_shores, enhancers_fantom, exons, firstexons, intergenic, introns, promoters
chr9	107737	118433	10697	*	13.044	0.038	537	FOXD4, LINC01388, AL449043.1	3UTRs, 5UTRs, cpg_inter, cpg_islands, cpg_shelves, cpg_shores, enhancers_fantom, exons, firstexons, introns, lncrna_gencode, promoters
chr1	3649466	3654263	4798	*	12.955	0.022	538	TP73, WRAP73	5UTRs, cpg_islands, cpg_shores, exons, firstexons, introns, promoters
chr12	27968806	27971357	2552	*	12.954	0.007	539	PTHLH, AC008011.2	5UTRs, cpg_islands, cpg_shores, exons, firstexons, introns, lncrna_gencode, promoters
chr8	96144625	96145901	1277	*	12.932	-0.151	540	GDF6	cpg_islands, cpg_shores, exons, introns
chr10	117136681	117149279	12599	*	12.929	0.031	541	VAX1, MIR3663HG	5UTRs, cpg_inter, cpg_islands, cpg_shelves, cpg_shores, exons, firstexons, intergenic, introns, lncrna_gencode, promoters
chr10	72087084	72089157	2074	*	12.926	-0.003	542	SPOCK2	5UTRs, cpg_islands, cpg_shores, exons, firstexons, introns, promoters
chr2	218896549	218899664	3116	*	12.924	0.013	543		cpg_islands, cpg_shores, enhancers_fantom, exons, intergenic, introns
chr14	94772961	94777941	4981	*	12.897	0.102	544	AL121612.2	cpg_islands, cpg_shelves, cpg_shores, enhancers_fantom, exons, firstexons, intergenic, lncrna_gencode
chr6	10380831	10397040	16210	*	12.895	-0.31	545	TFAP2A	3UTRs, cpg_inter, cpg_islands, cpg_shelves, cpg_shores, enhancers_fantom, exons, intergenic, introns
chr2	170713698	170720645	6948	*	12.872	0.038	546	SP5, LINC01124, ERICH2-DT, AC007405.1	3UTRs, 5UTRs, cpg_islands, cpg_shelves, cpg_shores, exons, firstexons, introns, lncrna_gencode, promoters
chr10	22334231	22347040	12810	*	12.864	0.08	547	SPAG6, AL158211.3	5UTRs, cpg_islands, cpg_shores, enhancers_fantom, exons, firstexons, intergenic, introns, lncrna_gencode, promoters
chr11	2868578	2870785	2208	*	12.834	-0.117	548	KCNQ1DN	cpg_islands, cpg_shores, exons, firstexons, lncrna_gencode, promoters
chr9	21994002	21995982	1981	*	12.813	0	549	CDKN2A, CDKN2B-AS1, MTAP, AL449423.1	5UTRs, cpg_islands, cpg_shores, exons, firstexons, introns, lncrna_gencode, promoters
chr1	217133836	217147123	13288	*	12.805	-0.019	550	ESRRG	5UTRs, cpg_inter, cpg_islands, cpg_shelves, cpg_shores, enhancers_fantom, exons, firstexons, intergenic, introns, promoters
chr1	90832044	90836562	4519	*	12.788	0.03	551	LINC02609, LINC02788, AC091614.2	cpg_islands, cpg_shelves, cpg_shores, exons, firstexons, introns, lncrna_gencode, promoters
chr11	128890365	128891764	1400	*	12.781	-0.043	552	KCNJ5	5UTRs, cpg_islands, cpg_shores, exons, firstexons, introns, promoters
chr4	110622322	110623963	1642	*	12.774	0.007	553	PITX2	5UTRs, cpg_islands, cpg_shores, exons, firstexons, introns, promoters
chr5	180589747	180592347	2601	*	12.756	0.025	554	SCGB3A1	3UTRs, 5UTRs, cpg_islands, cpg_shores, exons, firstexons, intergenic, introns, promoters
chr6	7725608	7729090	3483	*	12.734	0.01	555	BMP6	5UTRs, cpg_islands, cpg_shores, exons, firstexons, introns, promoters
chr8	53875090	53882531	7442	*	12.719	0.036	556	RGS20, AC113194.1	5UTRs, cpg_islands, cpg_shores, exons, firstexons, introns, lncrna_gencode, promoters
chr9	96020636	96022579	1944	*	12.671	-0.004	557	LINC00092, ERCC6L2	cpg_islands, cpg_shores, exons, firstexons, introns, lncrna_gencode, promoters
chr6	116764671	116766075	1405	*	12.604	0.06	558	FAM162B	5UTRs, cpg_islands, cpg_shores, exons, firstexons, introns, promoters
chr19	13097553	13099870	2318	*	12.603	0.507	559	LYL1, NFIX	3UTRs, cpg_islands, cpg_shores, exons, intergenic, introns
chr2	172105491	172107196	1706	*	12.579	0.076	560	DLX2-DT	cpg_islands, cpg_shores, exons, introns, lncrna_gencode
chr2	20670175	20674046	3872	*	12.512	0.175	561	GDF7	3UTRs, cpg_islands, cpg_shelves, cpg_shores, exons, introns
chr9	121498002	121500420	2419	*	12.507	0.02	562	GGTA1	5UTRs, cpg_islands, cpg_shores, enhancers_fantom, exons, firstexons, introns, promoters
chr4	76896958	76898322	1365	*	12.496	0.082	563	SOWAHB	5UTRs, cpg_islands, exons, firstexons, promoters
chr9	34591299	34592210	912	*	12.473	-0.021	564		cpg_islands, cpg_shores
chr19	1465470	1466477	1008	*	12.444	0.272	565	APC2, C19orf25	cpg_islands, exons, introns
chr6	6002856	6009587	6732	*	12.444	0.063	566	NRN1	5UTRs, cpg_islands, cpg_shores, enhancers_fantom, exons, firstexons, introns, promoters
chr16	67158929	67161548	2620	*	12.443	0.021	567	FBXL8, TRADD	5UTRs, cpg_islands, cpg_shores, exons, firstexons, introns, promoters
chr6	99590476	99594870	4395	*	12.43	0.035	568		cpg_islands, cpg_shelves, cpg_shores, intergenic
chr5	42999991	43001190	1200	*	12.425	0.296	569	LOC105374746	cpg_islands, cpg_shores, exons, intergenic, introns
chr1	156426662	156442873	16212	*	12.416	0	570	MIR9-1HG	cpg_inter, cpg_islands, cpg_shelves, cpg_shores, enhancers_fantom, exons, firstexons, introns, promoters
chr8	54446979	54472094	25116	*	12.413	0.05	571	SOX17	3UTRs, 5UTRs, cpg_inter, cpg_islands, cpg_shelves, cpg_shores, enhancers_fantom, exons, firstexons, intergenic, introns, promoters
chr4	112507978	112511600	3623	*	12.367	0.089	572		cpg_islands, cpg_shelves, cpg_shores, enhancers_fantom, intergenic
chr17	81802340	81805803	3464	*	12.358	-0.003	573	GCGR	5UTRs, cpg_islands, cpg_shores, exons, firstexons, introns, promoters
chr2	176138446	176141029	2584	*	12.352	0.263	574	LOC401021, HOXD3	cpg_islands, cpg_shores, exons, introns
chr16	2019453	2021086	1634	*	12.352	0.091	575	NPW	3UTRs, 5UTRs, cpg_islands, cpg_shores, exons, firstexons, introns, promoters
chr13	49217860	49222083	4224	*	12.327	0.109	576	MLNR	cpg_islands, cpg_shelves, cpg_shores, exons, firstexons, introns, promoters
chr4	20250823	20256704	5882	*	12.318	0.011	577	SLIT2	5UTRs, cpg_islands, cpg_shores, exons, firstexons, introns, promoters
chr10	100820719	100836603	15885	*	12.3	0.014	578	PAX2	3UTRs, cpg_inter, cpg_islands, cpg_shelves, cpg_shores, exons, intergenic, introns
chr16	54927598	54940052	12455	*	12.287	-0.135	579	IRX5, CRNDE, LOC105371275, AC106738.1, AC106738.2	3UTRs, 5UTRs, cpg_islands, cpg_shores, exons, firstexons, introns, lncrna_gencode, promoters
chr15	36887068	36889052	1985	*	12.279	0.233	580	LOC145845	cpg_islands, cpg_shores, promoters
chr4	8891496	8901106	9611	*	12.271	-0.02	581		cpg_inter, cpg_islands, cpg_shelves, cpg_shores, intergenic
chr6	166005248	166009587	4340	*	12.214	0.037	582		cpg_islands, cpg_shelves, cpg_shores, enhancers_fantom, intergenic
chr10	123117114	123152750	35637	*	12.206	0.011	583	HMX2, HMX3	3UTRs, 5UTRs, cpg_inter, cpg_islands, cpg_shelves, cpg_shores, exons, firstexons, intergenic, introns, promoters
chr5	136190104	136193544	3441	*	12.205	0.056	584	SMIM32	3UTRs, 5UTRs, cpg_islands, cpg_shores, exons, firstexons, intergenic, promoters
chr20	63101415	63103543	2129	*	12.201	0.019	585	HAR1A, HAR1B	cpg_islands, cpg_shores, exons, firstexons, introns, lncrna_gencode, promoters
chr20	3082324	3083834	1511	*	12.185	0.05	586	AVP	3UTRs, cpg_islands, cpg_shores, exons, intergenic, introns
chr15	79431167	79433261	2095	*	12.171	-0.001	587	MINAR1	5UTRs, cpg_islands, cpg_shores, exons, firstexons, introns, promoters
chr22	50719741	50721127	1387	*	12.136	0.048	588	SHANK3	3UTRs, cpg_islands, cpg_shores, exons, introns
chr9	839750	844751	5002	*	12.092	0.06	589	DMRT1	5UTRs, cpg_islands, cpg_shores, exons, firstexons, introns, promoters
chr4	80181439	80185968	4530	*	12.092	0.014	590	PRDM8, PRDM8-AS1, AC021127.1	5UTRs, cpg_islands, cpg_shelves, cpg_shores, exons, firstexons, introns, lncrna_gencode, promoters
chr6	133888542	133896444	7903	*	12.067	-0.027	591	TCF21, TARID	3UTRs, 5UTRs, cpg_islands, cpg_shores, exons, firstexons, introns, lncrna_gencode, promoters
chr5	123095075	123095606	532	*	12.06	0.3	592	PRDM6	cpg_islands, introns
chr7	129777845	129786635	8791	*	12.053	0.032	593	AC084864.1	cpg_islands, cpg_shores, enhancers_fantom, exons, firstexons, intergenic, introns, lncrna_gencode, promoters
chr10	99328914	99330596	1683	*	12.051	0.025	594	CNNM1	5UTRs, cpg_islands, cpg_shores, exons, firstexons, promoters
chr1	245152853	245157337	4485	*	12.041	0.014	595	KIF26B	5UTRs, cpg_islands, cpg_shores, exons, firstexons, introns, promoters
chr1	6418190	6421462	3273	*	12.04	0.006	596	HES2	3UTRs, 5UTRs, cpg_islands, cpg_shores, exons, firstexons, introns, promoters
chr15	68430907	68432530	1624	*	12.026	0.061	597	ITGA11	5UTRs, cpg_islands, cpg_shores, exons, firstexons, introns, promoters
chr10	110641476	110644792	3317	*	12.026	0.078	598	RBM20	5UTRs, cpg_islands, cpg_shores, enhancers_fantom, exons, firstexons, introns, promoters
chr1	86154498	86157136	2639	*	12.001	0.019	599	COL24A1	5UTRs, cpg_islands, cpg_shores, exons, firstexons, introns, promoters
chr12	49335738	49348149	12412	*	11.994	0.041	600	C1QL4, DNAJC22	5UTRs, cpg_islands, cpg_shelves, cpg_shores, enhancers_fantom, exons, firstexons, introns, promoters
chr20	2804598	2806778	2181	*	11.991	-0.033	601		cpg_inter, cpg_shelves, intergenic
chr8	37693877	37697962	4086	*	11.989	-0.019	602	ZNF703	5UTRs, cpg_islands, cpg_shores, exons, firstexons, introns, promoters
chr19	50665924	50669182	3259	*	11.979	0.025	603	SHANK1	cpg_islands, cpg_shores, exons, firstexons, introns, promoters
chr1	50976902	50978790	1889	*	11.963	0.045	604		cpg_islands, cpg_shores, intergenic
chr22	29313226	29316046	2821	*	11.959	0.083	605	RASL10A	3UTRs, 5UTRs, cpg_islands, cpg_shores, exons, firstexons, introns, promoters
chr12	49089250	49094926	5677	*	11.951	0.059	606	DHH, LOC105369759, AC011603.1	3UTRs, 5UTRs, cpg_islands, cpg_shores, exons, firstexons, introns, lncrna_gencode, promoters
chr11	124733020	124753772	20753	*	11.888	0.137	607	ESAM, NRGN, VSIG2, AP000866.5	3UTRs, 5UTRs, cpg_inter, cpg_islands, cpg_shelves, cpg_shores, enhancers_fantom, exons, firstexons, intergenic, introns, lncrna_gencode, promoters
chr1	90694589	90727150	32562	*	11.881	0.085	608	BARHL2, AC092805.1	3UTRs, 5UTRs, cpg_inter, cpg_islands, cpg_shelves, cpg_shores, enhancers_fantom, exons, firstexons, intergenic, introns, lncrna_gencode, promoters
chr2	232484706	232490290	5585	*	11.847	0.003	609	ECEL1	5UTRs, cpg_islands, cpg_shelves, cpg_shores, enhancers_fantom, exons, firstexons, introns, promoters
chr8	735503	743588	8086	*	11.845	0.036	610	DLGAP2, ERICH1, LOC401442, AC100797.5	5UTRs, cpg_islands, cpg_shelves, cpg_shores, exons, firstexons, introns, lncrna_gencode, promoters
chr8	71842400	71845154	2755	*	11.842	0.014	611	MSC, MSC-AS1	3UTRs, 5UTRs, cpg_islands, cpg_shores, exons, firstexons, introns, lncrna_gencode, promoters
chr6	127117744	127123335	5592	*	11.841	0.017	612	RSPO3, LOC105377989, LOC105377993	5UTRs, cpg_islands, cpg_shelves, cpg_shores, enhancers_fantom, exons, firstexons, introns, promoters
chr1	3392871	3394716	1846	*	11.838	0.029	613	PRDM16	cpg_islands, cpg_shores, enhancers_fantom, introns
chr9	123996326	124009711	13386	*	11.837	0.006	614	LHX2, LHX2-AS1, AC006450.3	5UTRs, cpg_islands, cpg_shelves, cpg_shores, enhancers_fantom, exons, firstexons, intergenic, introns, lncrna_gencode, promoters
chr7	114084247	114087905	3659	*	11.814	0.022	615	FOXP2	5UTRs, cpg_islands, cpg_shores, enhancers_fantom, exons, firstexons, introns, promoters
chr18	79393011	79397106	4096	*	11.808	0.015	616	NFATC1	5UTRs, cpg_islands, cpg_shores, enhancers_fantom, exons, firstexons, introns, promoters
chr7	128360422	128362344	1923	*	11.794	0.03	617	PRRT4	5UTRs, cpg_islands, cpg_shores, exons, firstexons, introns, promoters
chr1	50967291	50972009	4719	*	11.791	0.002	618	CDKN2C	5UTRs, cpg_islands, cpg_shelves, cpg_shores, exons, firstexons, introns, promoters
chr20	38717253	38734695	17443	*	11.782	0.054	619	SLC32A1	3UTRs, 5UTRs, cpg_inter, cpg_islands, cpg_shelves, cpg_shores, enhancers_fantom, exons, firstexons, intergenic, introns, promoters
chr2	66574355	66577698	3344	*	11.764	-0.04	620	LINC01798	cpg_islands, cpg_shores, enhancers_fantom, introns, lncrna_gencode
chr9	98706430	98710120	3691	*	11.758	-0.006	621	GABBR2	5UTRs, cpg_islands, cpg_shores, exons, firstexons, introns, promoters
chr1	26161245	26162512	1268	*	11.728	0.047	622	FAM110D	3UTRs, 5UTRs, cpg_islands, cpg_shores, exons
chr1	213982167	213983866	1700	*	11.715	0.002	623	PROX1, PROX1-AS1, AC011700.1	5UTRs, cpg_islands, cpg_shores, exons, firstexons, introns, lncrna_gencode, promoters
chr19	3364658	3370906	6249	*	11.713	0.021	624	NFIC	5UTRs, cpg_islands, cpg_shores, enhancers_fantom, exons, firstexons, introns, promoters
chr11	118603794	118611476	7683	*	11.701	0.082	625	PHLDB1	5UTRs, cpg_islands, cpg_shelves, cpg_shores, enhancers_fantom, exons, firstexons, introns, promoters
chr22	19717628	19719296	1669	*	11.694	-0.033	626	SEPT5-GP1BB, SEPTIN5	5UTRs, cpg_islands, cpg_shores, exons, firstexons, introns, promoters
chr1	228645908	228648565	2658	*	11.69	0.013	627	RNA5S17	cpg_islands, cpg_shores, enhancers_fantom, exons, firstexons, promoters
chr6	150141979	150145033	3055	*	11.687	0.02	628	PPP1R14C	5UTRs, cpg_islands, cpg_shores, exons, firstexons, introns, promoters
chr16	55655564	55657022	1459	*	11.66	0.084	629	SLC6A2	5UTRs, cpg_islands, cpg_shores, exons, firstexons, introns, promoters
chr9	98943435	98945628	2194	*	11.651	0.03	630	COL15A1, AL136084.3	5UTRs, cpg_islands, cpg_shores, exons, firstexons, introns, lncrna_gencode, promoters
chr4	121764233	121765651	1419	*	11.649	0.053	631	SMIM43, PP12613, AC079341.1	3UTRs, 5UTRs, cpg_islands, cpg_shores, exons, firstexons, introns, lncrna_gencode, promoters
chr7	96978826	97033614	54789	*	11.628	-0.02	632	DLX5, DLX6, DLX6-AS1	3UTRs, 5UTRs, cpg_inter, cpg_islands, cpg_shelves, cpg_shores, enhancers_fantom, exons, firstexons, intergenic, introns, lncrna_gencode, promoters
chr22	41909712	41911839	2128	*	11.615	0.067	633	SHISA8	3UTRs, cpg_islands, cpg_shores, enhancers_fantom, exons, introns
chr19	40512429	40513378	950	*	11.611	0.034	634	SPTBN4	cpg_islands, cpg_shores, exons, firstexons, introns, promoters
chr16	67173791	67174879	1089	*	11.586	0.043	635	NOL3	5UTRs, cpg_islands, cpg_shores, exons, firstexons, introns, promoters
chr4	1001509	1003719	2211	*	11.582	-0.023	636	IDUA	cpg_islands, cpg_shores, exons, firstexons, introns, promoters
chr17	74857740	74862586	4847	*	11.575	0.011	637	FDXR, GRIN2C	3UTRs, 5UTRs, cpg_islands, cpg_shores, exons, firstexons, introns, promoters
chr3	160224609	160226877	2269	*	11.553	-0.009	638	C3orf80, IL12A-AS1	3UTRs, 5UTRs, cpg_islands, cpg_shores, exons, firstexons, introns, lncrna_gencode, promoters
chr19	40567153	40568521	1369	*	11.511	0.095	639	SPTBN4	3UTRs, cpg_islands, cpg_shores, exons, introns
chr2	172107743	172109489	1747	*	11.471	0.2	640	DLX2-DT	cpg_islands, cpg_shores, exons, introns, lncrna_gencode
chr1	46484753	46486299	1547	*	11.454	0.102	641		cpg_islands, cpg_shores, enhancers_fantom, intergenic
chr15	36882640	36884369	1730	*	11.427	0.056	642	LOC145845, AC018563.1	cpg_shelves, cpg_shores, enhancers_fantom, introns, lncrna_gencode, promoters
chr17	48546330	48548626	2297	*	11.426	-0.376	643	HOXB-AS1	cpg_shelves, cpg_shores, exons, firstexons, introns, lncrna_gencode, promoters
chr1	40315003	40317828	2826	*	11.424	0.038	644	COL9A2	5UTRs, cpg_islands, cpg_shores, exons, firstexons, introns, promoters
chr2	66580403	66582315	1913	*	11.421	-0.024	645	LINC01798	cpg_islands, cpg_shores, introns, lncrna_gencode
chr3	27720353	27736587	16235	*	11.416	0.023	646	EOMES	5UTRs, cpg_inter, cpg_islands, cpg_shelves, cpg_shores, exons, firstexons, intergenic, introns, promoters
chr5	115179238	115181157	1920	*	11.396	0.066	647	TRIM36	5UTRs, cpg_islands, cpg_shores, exons, firstexons, introns, promoters
chr10	122460706	122464324	3619	*	11.362	-0.014	648	HTRA1, LOC105378525, BX842242.1	5UTRs, cpg_islands, cpg_shores, enhancers_fantom, exons, firstexons, introns, lncrna_gencode, promoters
chr16	55323270	55326346	3077	*	11.36	-0.034	649	IRX6, AC109462.1	5UTRs, cpg_islands, cpg_shores, exons, firstexons, introns, lncrna_gencode, promoters
chr18	48135587	48137759	2173	*	11.354	0.002	650	ZBTB7C	5UTRs, cpg_islands, cpg_shores, exons, firstexons, introns, promoters
chr17	38672836	38675724	2889	*	11.351	0.006	651	EPOP	3UTRs, 5UTRs, cpg_islands, cpg_shores, exons, firstexons, promoters
chr5	43017492	43020477	2986	*	11.344	-0.047	652	ANXA2R-OT1, LOC105374748, AC025171.1, AC025171.3	cpg_islands, cpg_shores, enhancers_fantom, exons, firstexons, introns, lncrna_gencode, promoters
chr15	45521335	45523366	2032	*	11.334	0.018	653	SLC30A4, HMGN2P46	5UTRs, cpg_islands, cpg_shores, exons, firstexons, introns, promoters
chr5	150189855	150191139	1285	*	11.328	0.039	654	SLC6A7	5UTRs, cpg_islands, cpg_shores, exons, firstexons, introns, promoters
chr20	21714495	21717284	2790	*	11.308	0.225	655	PAX1	3UTRs, cpg_islands, cpg_shelves, cpg_shores, exons
chr10	42752870	42755698	2829	*	11.306	0.041	656	LOC283028, AL022344.1	cpg_islands, cpg_shores, enhancers_fantom, exons, firstexons, lncrna_gencode, promoters
chr20	23047576	23051624	4049	*	11.3	0.091	657	THBD	3UTRs, 5UTRs, cpg_islands, cpg_shores, enhancers_fantom, exons, firstexons, promoters
chr18	69399559	69403041	3483	*	11.277	0.046	658	DOK6	5UTRs, cpg_islands, cpg_shores, enhancers_fantom, exons, firstexons, introns, promoters
chr1	156922443	156924959	2517	*	11.276	-0.009	659	LRRC71	cpg_islands, cpg_shores, exons, introns
chr19	45217123	45218629	1507	*	11.275	0.04	660	EXOC3L2, MARK4	cpg_islands, cpg_shores, exons, introns
chr17	61410641	61413448	2808	*	11.268	0.044	661	LINC02875, TBX2-AS1, C17orf82	cpg_islands, cpg_shores, enhancers_fantom, exons, firstexons, introns, lncrna_gencode, promoters
chr1	33306559	33307396	838	*	11.254	0.299	662	A3GALT2, AL513327.1	cpg_islands, cpg_shores, exons, firstexons, lncrna_gencode, promoters
chr19	1466524	1473248	6725	*	11.239	0.096	663	APC2, C19orf25	3UTRs, cpg_islands, cpg_shores, exons, introns
chr18	62595937	62597107	1171	*	11.235	-0.021	664		cpg_islands, cpg_shores, enhancers_fantom, intergenic
chr6	149932292	149942695	10404	*	11.224	0.021	665	ULBP2, LOC105378052	5UTRs, cpg_inter, cpg_islands, cpg_shelves, cpg_shores, enhancers_fantom, exons, firstexons, intergenic, introns, promoters
chr13	35473805	35477257	3453	*	11.218	0.023	666	MAB21L1, NBEA	3UTRs, 5UTRs, cpg_islands, cpg_shores, exons, firstexons, introns, promoters
chr18	79787848	79788890	1043	*	11.187	0.148	667	AC021594.1	cpg_islands, introns, lncrna_gencode
chr13	20192097	20196010	3914	*	11.18	0.03	668	GJB2, AL138688.1	5UTRs, cpg_islands, cpg_shelves, cpg_shores, exons, firstexons, introns, lncrna_gencode, promoters
chr5	93598383	93602696	4314	*	11.175	-0.023	669	AC106818.1	cpg_inter, cpg_shelves, cpg_shores, enhancers_fantom, exons, firstexons, introns, lncrna_gencode, promoters
chr15	40925612	40926539	928	*	11.154	0.238	670		cpg_islands
chr14	90059974	90063272	3299	*	11.145	0.038	671	KCNK13	5UTRs, cpg_islands, cpg_shores, exons, firstexons, introns, promoters
chr5	159971775	159972815	1041	*	11.142	0.199	672	ADRA1B	3UTRs, cpg_islands, cpg_shores, exons, introns
chr17	81340880	81346907	6028	*	11.12	-0.039	673	AC027601.6	cpg_islands, cpg_shores, enhancers_fantom, exons, firstexons, lncrna_gencode, promoters
chr12	114667904	114671418	3515	*	11.1	0.025	674	TBX3	3UTRs, cpg_shores, enhancers_fantom, exons, intergenic
chr16	56662658	56663618	961	*	11.096	-0.006	675		cpg_islands, cpg_shores, intergenic
chr11	75429705	75431817	2113	*	11.093	0.057	676	KLHL35	5UTRs, cpg_islands, cpg_shores, exons, firstexons, introns, promoters
chr17	35372693	35376394	3702	*	11.082	0.06	677	SLFN11	5UTRs, cpg_islands, cpg_shores, exons, firstexons, introns, promoters
chr5	77850971	77853899	2929	*	11.063	0.011	678	TBCA	cpg_islands, cpg_shelves, cpg_shores, enhancers_fantom, introns
chr9	72887	74501	1615	*	11.059	-0.032	679	WASHC1, PGM5P3-AS1	5UTRs, cpg_islands, cpg_shores, exons, firstexons, introns, lncrna_gencode, promoters
chr11	31824091	31830068	5978	*	11.049	0.049	680	PAUPAR, PAX6-AS1, RCN1	cpg_islands, cpg_shelves, cpg_shores, exons, firstexons, introns, lncrna_gencode, promoters
chr12	1629484	1630726	1243	*	11.03	0.067	681	WNT5B	cpg_islands, cpg_shores, exons, firstexons, introns, promoters
chr8	22578480	22579669	1190	*	11.019	0.061	682	PDLIM2	5UTRs, cpg_islands, cpg_shores, exons, firstexons, introns, promoters
chr5	174733456	174737644	4189	*	11.012	0.095	683		cpg_islands, cpg_shores, intergenic
chr5	146326256	146354845	28590	*	10.995	0.013	684	POU4F3, RBM27, LOC105378213, AC011396.2	3UTRs, 5UTRs, cpg_inter, cpg_islands, cpg_shelves, cpg_shores, enhancers_fantom, exons, firstexons, introns, lncrna_gencode, promoters
chr15	37110157	37111297	1141	*	10.991	0.105	685		cpg_islands, cpg_shores, enhancers_fantom, intergenic
chr11	35418215	35420656	2442	*	10.991	0.014	686	SLC1A2, AC090625.2	5UTRs, cpg_islands, cpg_shores, exons, firstexons, introns, lncrna_gencode, promoters
chr17	48526876	48527394	519	*	10.981	0.384	687		cpg_islands, cpg_shores, intergenic
chr17	49132286	49133769	1484	*	10.927	0.102	688	B4GALNT2	5UTRs, cpg_islands, cpg_shores, exons, firstexons, introns, promoters
chr10	101065513	101068548	3036	*	10.914	-0.007	689	KAZALD1	3UTRs, cpg_islands, cpg_shores, exons, firstexons, introns, promoters
chr5	10333169	10333988	820	*	10.907	-0.012	690		cpg_islands
chr2	225040663	225043023	2361	*	10.889	0.007	691	DOCK10	5UTRs, cpg_islands, cpg_shores, enhancers_fantom, exons, firstexons, introns, promoters
chr1	100537935	100540264	2330	*	10.886	0.057	692	GPR88	3UTRs, 5UTRs, cpg_islands, cpg_shores, exons, firstexons, introns, promoters
chr2	23384741	23387405	2665	*	10.881	0.02	693	KLHL29	5UTRs, cpg_islands, cpg_shores, enhancers_fantom, exons, firstexons, introns, promoters
chr6	136920391	136924113	3723	*	10.861	0.048	694	SLC35D3	5UTRs, cpg_islands, cpg_shores, enhancers_fantom, exons, firstexons, introns, promoters
chr1	20551979	20555940	3962	*	10.856	0.028	695	FAM43B	3UTRs, 5UTRs, cpg_islands, cpg_shores, enhancers_fantom, exons, firstexons, intergenic, promoters
chr12	94147821	94151125	3305	*	10.843	0.013	696	PLXNC1	5UTRs, cpg_islands, cpg_shores, exons, firstexons, introns, promoters
chr15	74135447	74137615	2169	*	10.836	-0.015	697	ISLR2	3UTRs, cpg_islands, cpg_shores, exons, introns
chr14	24333425	24335369	1945	*	10.83	0.014	698	ADCY4, AL096870.2	5UTRs, cpg_islands, cpg_shores, exons, firstexons, introns, lncrna_gencode, promoters
chr11	109421842	109424076	2235	*	10.818	0.071	699	C11orf87, AP003049.2	5UTRs, cpg_islands, cpg_shores, exons, firstexons, introns, lncrna_gencode, promoters
chr17	49993202	49997990	4789	*	10.807	0.03	700	DLX3, AC009720.1	5UTRs, cpg_islands, cpg_shores, exons, firstexons, introns, lncrna_gencode, promoters
chr6	166162460	166178604	16145	*	10.799	0.049	701	TBXT, LNCDAT	5UTRs, cpg_inter, cpg_islands, cpg_shelves, cpg_shores, exons, firstexons, intergenic, introns, promoters
chr1	156920033	156921088	1056	*	10.797	0.026	702	LRRC71	5UTRs, cpg_islands, cpg_shores, exons, firstexons, introns, promoters
chr4	154489662	154492938	3277	*	10.78	0.061	703	DCHS2	5UTRs, cpg_islands, cpg_shores, exons, firstexons, promoters
chr19	10513722	10515213	1492	*	10.76	0.16	704	S1PR5	3UTRs, 5UTRs, cpg_islands, cpg_shores, exons, introns
chr18	47258474	47266630	8157	*	10.669	0.035	705	AC051635.1	cpg_islands, cpg_shelves, cpg_shores, exons, firstexons, intergenic, introns, lncrna_gencode, promoters
chr10	93993451	93994669	1219	*	10.662	0.01	706	PLCE1	5UTRs, cpg_islands, cpg_shores, exons, firstexons, introns, promoters
chr12	54090153	54090770	618	*	10.654	0.111	707	FAM242C, FLJ12825, AC023794.1, AC023794.3	cpg_islands, cpg_shores, introns, lncrna_gencode
chr4	82797425	82799754	2330	*	10.649	0.01	708	SCD5	5UTRs, cpg_islands, cpg_shores, exons, firstexons, introns, promoters
chr17	45783300	45785895	2596	*	10.635	0.053	709	CRHR1, LINC02210-CRHR1	5UTRs, cpg_islands, cpg_shores, exons, firstexons, introns, promoters
chr7	27222894	27227632	4739	*	10.626	0.161	710		cpg_islands, cpg_shelves, cpg_shores, intergenic
chr4	110636170	110637804	1635	*	10.611	0.017	711	PITX2	5UTRs, cpg_islands, cpg_shores, exons, firstexons, introns, promoters
chr2	75198783	75201367	2585	*	10.601	0.023	712	TACR1	5UTRs, cpg_islands, cpg_shores, enhancers_fantom, exons, firstexons, promoters
chr22	50529356	50532711	3356	*	10.58	0.064	713	ODF3B, TYMP	3UTRs, 5UTRs, cpg_islands, cpg_shores, exons, firstexons, introns, promoters
chr22	45866387	45868315	1929	*	10.561	0.06	714		cpg_islands, cpg_shores, intergenic
chr11	44314519	44332743	18225	*	10.56	0.06	715		cpg_inter, cpg_islands, cpg_shelves, cpg_shores, enhancers_fantom, intergenic
chr3	43994232	43999866	5635	*	10.557	0.002	716	AC006058.2, AC006058.3	cpg_islands, cpg_shores, enhancers_fantom, exons, firstexons, intergenic, lncrna_gencode, promoters
chr1	27633881	27634833	953	*	10.55	0.004	717	FGR	cpg_islands, cpg_shores, introns
chr2	44923829	44931460	7632	*	10.542	0.015	718	LINC01833, AC012354.3	cpg_inter, cpg_islands, cpg_shelves, cpg_shores, exons, firstexons, introns, lncrna_gencode, promoters
chr13	33015801	33017799	1999	*	10.531	0.025	719	KL	5UTRs, cpg_islands, cpg_shores, exons, firstexons, introns, promoters
chr12	57764724	57767128	2405	*	10.53	0.049	720	CYP27B1	5UTRs, cpg_islands, cpg_shores, exons, firstexons, introns, promoters
chr20	2692158	2694174	2017	*	10.511	0.07	721	EBF4	5UTRs, cpg_islands, cpg_shores, exons, firstexons, introns, promoters
chr2	232925085	232928838	3754	*	10.486	0.002	722	NGEF	5UTRs, cpg_islands, cpg_shores, exons, firstexons, introns, promoters
chr11	19344895	19346917	2023	*	10.484	0	723		cpg_islands, cpg_shores, intergenic
chr20	25056738	25059348	2611	*	10.484	0.02	724	ACSS1	5UTRs, cpg_islands, cpg_shores, exons, firstexons, introns, promoters
chr6	45419609	45423950	4342	*	10.484	0.002	725	RUNX2, AL096865.1	5UTRs, cpg_islands, cpg_shores, enhancers_fantom, exons, firstexons, introns, lncrna_gencode, promoters
chr17	50634331	50635465	1135	*	10.475	-0.008	726	ABCC3	5UTRs, cpg_islands, cpg_shores, exons, firstexons, introns, promoters
chr3	46881179	46885082	3904	*	10.467	0.012	727	MYL3, PTH1R	5UTRs, cpg_islands, cpg_shores, exons, firstexons, introns, promoters
chr14	53951486	53957127	5642	*	10.458	0.005	728	BMP4, AL138479.2	3UTRs, 5UTRs, cpg_islands, cpg_shores, exons, firstexons, introns, lncrna_gencode, promoters
chr4	54224816	54237930	13115	*	10.458	0.001	729	PDGFRA	5UTRs, cpg_islands, cpg_shelves, cpg_shores, enhancers_fantom, exons, firstexons, introns, promoters
chr3	186360629	186363272	2644	*	10.444	0.085	730	DGKG	5UTRs, cpg_islands, cpg_shores, exons, firstexons, introns, promoters
chr1	37629703	37636485	6783	*	10.433	-0.023	731	RSPO1	5UTRs, cpg_inter, cpg_islands, cpg_shelves, cpg_shores, exons, firstexons, introns, promoters
chr1	65791582	65794725	3144	*	10.431	-0.001	732	PDE4B	5UTRs, cpg_islands, cpg_shores, exons, firstexons, introns, promoters
chr14	38206606	38211557	4952	*	10.417	-0.011	733	SSTR1	3UTRs, 5UTRs, cpg_islands, cpg_shores, exons, firstexons, introns, promoters
chr1	85047556	85049025	1470	*	10.411	0.043	734	MCOLN3, DNAI3	5UTRs, cpg_islands, cpg_shores, exons, firstexons, introns, promoters
chr7	5417509	5430481	12973	*	10.41	0.003	735	TNRC18, LINC02983, AC092171.1, AC092171.3, AC092171.4, AC092171.5, AC093620.1	5UTRs, cpg_islands, cpg_shelves, cpg_shores, enhancers_fantom, exons, firstexons, introns, lncrna_gencode, promoters
chr3	184603995	184604921	927	*	10.387	-0.029	736		cpg_islands, cpg_shores, intergenic
chr20	2748342	2753271	4930	*	10.358	0.082	737	EBF4	cpg_islands, cpg_shores, exons, firstexons, introns, promoters
chr13	41456744	41460528	3785	*	10.357	0.01	738	RGCC	5UTRs, cpg_islands, cpg_shores, exons, firstexons, introns, promoters
chr1	118977787	118980935	3149	*	10.332	0.203	739	TBX15	cpg_islands, cpg_shores, introns
chr10	70458136	70458911	776	*	10.329	0.032	740		cpg_islands, cpg_shores, intergenic
chr14	72891301	72895274	3974	*	10.323	0.017	741	DPF3	5UTRs, cpg_islands, cpg_shores, exons, firstexons, introns, promoters
chr2	66445896	66446638	743	*	10.306	0	742	MEIS1	cpg_islands, cpg_shores, enhancers_fantom, introns
chr17	81391896	81401541	9646	*	10.286	-0.074	743	BAHCC1, MIR4740, AC110285.6	5UTRs, cpg_islands, cpg_shores, enhancers_fantom, exons, firstexons, introns, lncrna_gencode, promoters
chr4	48482979	48485085	2107	*	10.27	0.132	744	SLC10A4	5UTRs, cpg_islands, cpg_shores, exons, firstexons, introns, promoters
chr5	135037271	135057948	20678	*	10.257	-0.031	745	EPIST, PITX1-AS1, C5orf66, C5orf66-AS1	cpg_inter, cpg_islands, cpg_shelves, cpg_shores, exons, firstexons, introns, lncrna_gencode, promoters
chr15	89749770	89751545	1776	*	10.25	0.016	746	MESP1	3UTRs, 5UTRs, cpg_islands, cpg_shores, exons, firstexons, introns, promoters
chr10	116741045	116743722	2678	*	10.245	0.016	747	HSPA12A	5UTRs, cpg_islands, cpg_shores, enhancers_fantom, exons, firstexons, introns, promoters
chr1	68229033	68233333	4301	*	10.245	0.06	748	WLS	5UTRs, cpg_islands, cpg_shores, exons, firstexons, introns, promoters
chr7	64887786	64889535	1750	*	10.243	0.051	749	LOC441239, ZNF273, AC073349.1	cpg_islands, cpg_shores, exons, firstexons, introns, lncrna_gencode
chr17	44965992	44969226	3235	*	10.232	0.056	750	C1QL1, NMT1	5UTRs, cpg_islands, cpg_shores, exons, firstexons, introns, promoters
chr13	112037754	112086041	48288	*	10.222	0.014	751	SOX1, SOX1-OT, AL356961.1	3UTRs, 5UTRs, cpg_inter, cpg_islands, cpg_shelves, cpg_shores, enhancers_fantom, exons, firstexons, intergenic, introns, lncrna_gencode, promoters
chr12	114479568	114481703	2136	*	10.222	0.038	752		cpg_inter, enhancers_fantom, intergenic
chr1	111988470	111991789	3320	*	10.216	0.027	753	KCND3, LINC01750	5UTRs, cpg_islands, cpg_shores, exons, firstexons, introns, lncrna_gencode, promoters
chr2	10302092	10304631	2540	*	10.211	-0.001	754	HPCAL1, LOC101929691, AC007240.1	5UTRs, cpg_islands, cpg_shores, exons, firstexons, introns, lncrna_gencode, promoters
chr17	19533295	19534861	1567	*	10.209	0.047	755	SLC47A1	5UTRs, cpg_islands, cpg_shores, exons, firstexons, introns, promoters
chr9	4297107	4300432	3326	*	10.197	-0.002	756	GLIS3, GLIS3-AS2, AL162419.1	5UTRs, cpg_islands, cpg_shores, enhancers_fantom, exons, firstexons, introns, lncrna_gencode, promoters
chr3	62377790	62383820	6031	*	10.196	0.067	757		cpg_inter, cpg_islands, cpg_shelves, cpg_shores, enhancers_fantom, intergenic
chr18	23688848	23690590	1743	*	10.162	0.067	758	LAMA3	5UTRs, cpg_islands, cpg_shores, exons, firstexons, introns, promoters
chr10	101049840	101050746	907	*	10.159	-0.065	759		cpg_islands, cpg_shores, intergenic
chr6	137491184	137503183	12000	*	10.148	0.031	760	OLIG3	3UTRs, 5UTRs, cpg_inter, cpg_islands, cpg_shelves, cpg_shores, enhancers_fantom, exons, firstexons, intergenic, promoters
chr10	99514540	99525682	11143	*	10.14	0.068	761		cpg_inter, cpg_islands, cpg_shelves, cpg_shores, intergenic
chr1	35576772	35578584	1813	*	10.137	0.173	762	TFAP2E, TFAP2E-AS1, AC004865.2	cpg_islands, cpg_shores, exons, firstexons, introns, lncrna_gencode, promoters
chr17	30921585	30923106	1522	*	10.137	0.066	763	ADAP2	5UTRs, cpg_islands, cpg_shores, exons, firstexons, introns, promoters
chr2	71465331	71468294	2964	*	10.136	0.018	764	DYSF	5UTRs, cpg_islands, cpg_shores, exons, firstexons, introns, promoters
chr14	30874216	30875878	1663	*	10.135	0.053	765	COCH	5UTRs, cpg_islands, cpg_shores, exons, firstexons, introns, promoters
chr5	1004190	1005466	1277	*	10.103	0.009	766	AC116351.2	cpg_islands, exons, firstexons, lncrna_gencode, promoters
chr6	75201264	75209619	8356	*	10.102	-0.091	767	COL12A1	5UTRs, cpg_islands, cpg_shelves, cpg_shores, enhancers_fantom, exons, firstexons, introns, promoters
chr15	37096338	37103446	7109	*	10.102	0.038	768	MEIS2, AC078909.1	5UTRs, cpg_islands, cpg_shores, exons, firstexons, introns, lncrna_gencode, promoters
chr3	184601772	184602946	1175	*	10.08	0.401	769		cpg_islands, cpg_shores, intergenic
chr10	133234930	133239185	4256	*	10.079	0.024	770	VENTX	5UTRs, cpg_islands, cpg_shores, enhancers_fantom, exons, firstexons, introns, promoters
chr9	14346276	14349245	2970	*	10.071	0.02	771	NFIB, AL136366.1	cpg_islands, cpg_shores, enhancers_fantom, exons, firstexons, introns, lncrna_gencode, promoters
chr2	112137733	112140791	3059	*	10.07	-0.001	772	FBLN7	5UTRs, cpg_islands, cpg_shores, exons, firstexons, introns, promoters
chr5	320413	323918	3506	*	10.07	-0.056	773	AHRR, PDCD6-AHRR	5UTRs, cpg_islands, cpg_shores, exons, firstexons, introns, promoters
chr4	142845282	142847660	2379	*	10.065	0.034	774	INPP4B	5UTRs, cpg_islands, cpg_shores, exons, firstexons, introns, promoters
chr2	181673453	181688136	14684	*	10.059	0.077	775	NEUROD1, CERKL, AC013733.2	3UTRs, 5UTRs, cpg_inter, cpg_islands, cpg_shelves, cpg_shores, exons, firstexons, intergenic, introns, lncrna_gencode, promoters
chr3	147418737	147419585	849	*	10.036	0.06	776	LOC440982	cpg_islands, cpg_shores, enhancers_fantom, introns
chr10	23182695	23216125	33431	*	10.031	0.004	777	C10orf67, PTF1A	3UTRs, 5UTRs, cpg_inter, cpg_islands, cpg_shelves, cpg_shores, exons, firstexons, intergenic, introns, promoters
chr4	42396500	42399065	2566	*	10.028	0.102	778	SHISA3	5UTRs, cpg_islands, cpg_shores, exons, firstexons, introns, promoters
chr17	35345471	35347028	1558	*	10.01	0.093	779		cpg_inter, enhancers_fantom, intergenic
chr11	16610415	16620397	9983	*	9.998	0.017	780	SOX6, LOC105376571	5UTRs, cpg_inter, cpg_islands, cpg_shelves, cpg_shores, exons, firstexons, introns, promoters
chr5	132812293	132814626	2334	*	9.988	0.071	781	SOWAHA	5UTRs, cpg_islands, cpg_shores, exons, firstexons, promoters
chr7	151166879	151169428	2550	*	9.96	0.046	782	GBX1	5UTRs, cpg_islands, cpg_shores, exons, firstexons, introns, promoters
chr6	30006147	30007691	1545	*	9.94	0.015	783	HLA-J, POLR1HASP	cpg_islands, cpg_shores, exons, firstexons, introns, promoters
chr15	100878993	100880866	1874	*	9.936	-0.007	784	ALDH1A3, GCAWKR, AC015712.5	3UTRs, 5UTRs, cpg_islands, cpg_shores, exons, firstexons, introns, lncrna_gencode, promoters
chr14	100566927	100570608	3682	*	9.928	0.02	785	BEGAIN	5UTRs, cpg_islands, cpg_shores, exons, firstexons, introns, promoters
chr3	134794735	134798094	3360	*	9.9	0.009	786	EPHB1, AC016931.1	5UTRs, cpg_islands, cpg_shores, exons, firstexons, introns, lncrna_gencode, promoters
chr10	101059573	101063494	3922	*	9.891	-0.001	787	KAZALD1, AL133215.2	5UTRs, cpg_islands, cpg_shores, exons, firstexons, introns, lncrna_gencode, promoters
chr1	69566614	69570240	3627	*	9.881	0.018	788	LRRC7	5UTRs, cpg_islands, cpg_shores, enhancers_fantom, exons, firstexons, introns, promoters
chr15	40927496	40931311	3816	*	9.881	0.024	789	DLL4	5UTRs, cpg_islands, cpg_shores, enhancers_fantom, exons, firstexons, introns, promoters
chr18	21240670	21243548	2879	*	9.878	0.068	790	GREB1L, GREB1L-DT, AC022809.1	5UTRs, cpg_islands, cpg_shores, exons, firstexons, introns, lncrna_gencode, promoters
chr10	101772599	101776945	4347	*	9.878	0.051	791	FGF8	3UTRs, 5UTRs, cpg_islands, cpg_shelves, cpg_shores, exons, firstexons, introns, promoters
chr19	41920725	41927001	6277	*	9.868	0.029	792	ARHGEF1, ERFL	3UTRs, cpg_inter, cpg_shelves, cpg_shores, enhancers_fantom, exons, firstexons, introns, promoters
chr5	50966398	50972059	5662	*	9.868	0.025	793	LINC02106, AC008808.1, AC008808.2	cpg_islands, cpg_shelves, cpg_shores, enhancers_fantom, exons, firstexons, introns, lncrna_gencode, promoters
chr12	54080961	54083202	2242	*	9.856	0.112	794	LOC100240735, FLJ12825, AC023794.1, AC023794.3	cpg_islands, cpg_shores, exons, firstexons, introns, lncrna_gencode, promoters
chr18	897353	914749	17397	*	9.852	0.033	795	ADCYAP1, AP000894.2, AP000894.3	3UTRs, 5UTRs, cpg_inter, cpg_islands, cpg_shelves, cpg_shores, enhancers_fantom, exons, firstexons, intergenic, introns, lncrna_gencode, promoters
chr22	19146959	19154097	7139	*	9.845	0.024	796	GSC2	3UTRs, 5UTRs, cpg_islands, cpg_shelves, cpg_shores, exons, firstexons, introns, promoters
chr19	6587020	6591948	4929	*	9.842	0.021	797	CD70	5UTRs, cpg_islands, cpg_shelves, cpg_shores, enhancers_fantom, exons, firstexons, introns, promoters
chr11	31820090	31822366	2277	*	9.829	0.022	798	PAX6-AS1, RCN1, PAUPAR	cpg_islands, cpg_shores, introns, lncrna_gencode
chr6	28764368	28792129	27762	*	9.824	0.03	799		cpg_inter, cpg_islands, cpg_shelves, cpg_shores, enhancers_fantom, exons, firstexons, intergenic, promoters
chr13	36430226	36433442	3217	*	9.794	0.03	800	CCNA1	5UTRs, cpg_islands, cpg_shores, exons, firstexons, introns, promoters
chr14	52312948	52315780	2833	*	9.791	-0.059	801	PTGER2	5UTRs, cpg_islands, cpg_shores, enhancers_fantom, exons, firstexons, introns, promoters
chr10	99229081	99236590	7510	*	9.781	0.083	802	HPSE2	5UTRs, cpg_islands, cpg_shelves, cpg_shores, enhancers_fantom, exons, firstexons, introns, promoters
chr4	185007967	185028434	20468	*	9.771	-0.03	803	HELT	3UTRs, 5UTRs, cpg_inter, cpg_islands, cpg_shelves, cpg_shores, exons, firstexons, intergenic, introns, promoters
chr7	288880	291870	2991	*	9.744	0.049	804	FOXL3-OT1, FOXL3	3UTRs, cpg_islands, cpg_shores, exons, firstexons, introns, promoters
chr6	149450744	149451756	1013	*	9.742	0.054	805	ZC3H12D	cpg_islands, cpg_shores, exons, introns
chr4	121379934	121381176	1243	*	9.708	0.072	806	QRFPR	5UTRs, cpg_islands, cpg_shores, exons, firstexons, introns, promoters
chr11	43572459	43582944	10486	*	9.707	0.054	807	HSD17B12, MIR129-2, AC068205.1, AC068205.2	cpg_islands, cpg_shelves, cpg_shores, enhancers_fantom, exons, firstexons, introns, lncrna_gencode, promoters
chr11	110710710	110713558	2849	*	9.703	0.023	808	ARHGAP20	5UTRs, cpg_islands, cpg_shores, enhancers_fantom, exons, firstexons, introns, promoters
chr1	119008119	119010417	2299	*	9.703	0.214	809		cpg_islands, cpg_shores, intergenic
chr1	998123	1002497	4375	*	9.694	0.07	810	HES4, ISG15	3UTRs, 5UTRs, cpg_islands, cpg_shores, enhancers_fantom, exons, firstexons, introns, promoters
chr4	2416501	2419833	3333	*	9.682	0.008	811	CFAP99, ZFYVE28	5UTRs, cpg_islands, cpg_shores, exons, firstexons, introns, promoters
chr5	135533550	135541922	8373	*	9.654	-0.045	812	NEUROG1, SLC25A48	3UTRs, 5UTRs, cpg_islands, cpg_shelves, cpg_shores, exons, firstexons, introns, promoters
chr8	76677334	76678642	1309	*	9.645	0.087	813	LOC107986952, ZFHX4-AS1	cpg_inter, cpg_shelves, enhancers_fantom, introns, lncrna_gencode
chr6	45663366	45664188	823	*	9.638	0.098	814	RUNX2	3UTRs, cpg_islands, cpg_shores, exons
chr17	79607979	79616133	8155	*	9.633	0.007	815	RBFOX3	5UTRs, cpg_inter, cpg_islands, cpg_shelves, cpg_shores, exons, firstexons, intergenic, introns, promoters
chr4	146630834	146655943	25110	*	9.633	0.051	816	POU4F2	3UTRs, 5UTRs, cpg_inter, cpg_islands, cpg_shelves, cpg_shores, exons, firstexons, intergenic, introns, promoters
chr8	76672831	76675008	2178	*	9.631	0.018	817	ZFHX4-AS1, LOC107986952	cpg_inter, enhancers_fantom, exons, firstexons, introns, lncrna_gencode, promoters
chr2	63048042	63051708	3667	*	9.614	0.01	818	OTX1, EHBP1-AS1, AC007098.1	5UTRs, cpg_islands, exons, firstexons, introns, lncrna_gencode, promoters
chr2	232348734	232352832	4099	*	9.598	-0.067	819		cpg_islands, cpg_shelves, cpg_shores, exons, firstexons, intergenic, introns, promoters
chr8	76680822	76684147	3326	*	9.596	0.028	820	ZFHX4, LOC107986952, ZFHX4-AS1	5UTRs, cpg_islands, cpg_shores, exons, firstexons, introns, lncrna_gencode, promoters
chr10	117151664	117170627	18964	*	9.591	0.066	821	MIR3663, MIR3663HG	cpg_inter, cpg_islands, cpg_shelves, cpg_shores, enhancers_fantom, exons, firstexons, introns, lncrna_gencode, promoters
chr2	218958791	218964932	6142	*	9.59	0.073	822	CDK5R2, AC097468.2	3UTRs, 5UTRs, cpg_islands, cpg_shores, enhancers_fantom, exons, firstexons, introns, lncrna_gencode, promoters
chr1	6422690	6425715	3026	*	9.568	0.026	823	ESPN, HES2	5UTRs, cpg_islands, cpg_shores, exons, firstexons, introns, promoters
chr8	22162170	22164050	1881	*	9.552	0.084	824	SFTPC	3UTRs, cpg_shelves, cpg_shores, exons, firstexons, introns, promoters
chr13	20159366	20162222	2857	*	9.55	0.067	825	GJA3	5UTRs, cpg_islands, cpg_shores, enhancers_fantom, exons, firstexons, introns, promoters
chr11	124857459	124873140	15682	*	9.536	0.049	826	ROBO3	5UTRs, cpg_inter, cpg_islands, cpg_shelves, cpg_shores, enhancers_fantom, exons, firstexons, intergenic, introns, promoters
chr20	36092013	36094864	2852	*	9.533	0.008	827	EPB41L1	5UTRs, cpg_islands, cpg_shores, enhancers_fantom, exons, firstexons, introns, promoters
chr1	61056463	61057977	1515	*	9.524	0.034	828	LOC105378764, NFIA, NFIA-AS2	cpg_shelves, enhancers_fantom, exons, firstexons, introns, lncrna_gencode, promoters
chr4	183797061	183798979	1919	*	9.499	0.091	829	STOX2	cpg_islands, cpg_shores, enhancers_fantom, exons, firstexons, introns, promoters
chr11	72243564	72247635	4072	*	9.483	0.035	830	PHOX2A	5UTRs, cpg_islands, cpg_shelves, cpg_shores, exons, firstexons, introns, promoters
chr1	94246592	94248138	1547	*	9.48	0.009	831	ARHGAP29-AS1, ARHGAP29, AC097059.1	cpg_islands, cpg_shores, enhancers_fantom, exons, firstexons, introns, lncrna_gencode, promoters
chr1	24932065	24932781	717	*	9.476	-0.002	832	RUNX3	cpg_islands, cpg_shores, introns
chr6	149984667	149997682	13016	*	9.467	-0.03	833		cpg_inter, cpg_islands, cpg_shelves, cpg_shores, intergenic
chr2	170711397	170712516	1120	*	9.45	0.018	834	LINC01124, ERICH2-DT, AC007405.1	cpg_islands, cpg_shores, exons, firstexons, introns, lncrna_gencode
chr9	95515532	95517676	2145	*	9.449	0.046	835	PTCH1	5UTRs, cpg_islands, cpg_shores, exons, firstexons, introns, promoters
chr12	26121434	26126981	5548	*	9.443	-0.003	836	BHLHE41, SSPN, LOC105369705, AC022509.3	3UTRs, 5UTRs, cpg_islands, cpg_shores, exons, firstexons, introns, lncrna_gencode, promoters
chr20	21391555	21400989	9435	*	9.433	0.092	837	NKX2-4, LOC105372558, AL158013.1	3UTRs, 5UTRs, cpg_islands, cpg_shelves, cpg_shores, exons, firstexons, intergenic, introns, lncrna_gencode, promoters
chr1	18624189	18667473	43285	*	9.43	-0.053	838	PAX7	5UTRs, cpg_inter, cpg_islands, cpg_shelves, cpg_shores, enhancers_fantom, exons, firstexons, intergenic, introns, promoters
chr16	163459	171240	7782	*	9.43	0.032	839	HBM	3UTRs, 5UTRs, cpg_islands, cpg_shelves, cpg_shores, exons, firstexons, introns, promoters
chr1	62318359	62319645	1287	*	9.43	0.064	840	KANK4	5UTRs, cpg_islands, cpg_shores, exons, firstexons, introns, promoters
chr3	198079891	198081940	2050	*	9.418	0.05	841	ANKRD18DP	cpg_islands, cpg_shores, exons, firstexons, introns, promoters
chr2	219357880	219359303	1424	*	9.407	0.139	842		cpg_islands, cpg_shores, exons, firstexons, intergenic, promoters
chr16	56642947	56643955	1009	*	9.396	0.148	843	MT1DP	cpg_islands, cpg_shores, exons, firstexons, introns, promoters
chr22	41913331	41918439	5109	*	9.387	0.053	844	SHISA8	5UTRs, cpg_islands, cpg_shores, exons, firstexons, introns, promoters
chr3	129003392	129005295	1904	*	9.384	-0.196	845	EFCC1, CFAP92	cpg_islands, cpg_shores, exons, introns, promoters
chr5	181114419	181115664	1246	*	9.373	0.003	846		cpg_islands, cpg_shores, enhancers_fantom, exons, firstexons
chr2	100818100	100821144	3045	*	9.368	0.022	847	NPAS2	5UTRs, cpg_islands, cpg_shores, enhancers_fantom, exons, firstexons, introns, promoters
chr6	98844206	98846126	1921	*	9.355	0.046	848		cpg_islands, cpg_shores, enhancers_fantom, intergenic
chr18	75202463	75205198	2736	*	9.336	0.039	849	PTGR3	5UTRs, cpg_islands, cpg_shores, enhancers_fantom, exons, firstexons, introns
chr4	112512638	112525720	13083	*	9.333	0.041	850	NEUROG2, NEUROG2-AS1, AC023886.1	3UTRs, 5UTRs, cpg_islands, cpg_shelves, cpg_shores, exons, firstexons, introns, lncrna_gencode, promoters
chr5	140145564	140146427	864	*	9.332	0.045	851		cpg_islands, cpg_shores, intergenic
chr10	22436562	22438381	1820	*	9.322	0.027	852	LOC105376449	cpg_islands, cpg_shores, enhancers_fantom, introns
chr17	76382415	76386739	4325	*	9.319	-0.008	853	PRPSAP1, SPHK1	5UTRs, cpg_islands, cpg_shores, exons, firstexons, introns, promoters
chr9	95348945	95350148	1204	*	9.319	0.222	854	FANCC	cpg_islands, cpg_shores, introns
chr4	8887701	8891426	3726	*	9.313	-0.048	855		cpg_shelves, cpg_shores, intergenic
chr19	41909394	41916338	6945	*	9.304	0.022	856	ERFL, ARHGEF1	5UTRs, cpg_islands, cpg_shelves, cpg_shores, enhancers_fantom, exons, introns
chr12	57475247	57476637	1391	*	9.304	0.036	857	ARHGAP9	cpg_islands, cpg_shores, exons, firstexons, introns, promoters
chr19	30224379	30230625	6247	*	9.295	-0.005	858	ZNF536, AC005597.1	5UTRs, cpg_islands, cpg_shores, enhancers_fantom, exons, firstexons, introns, lncrna_gencode, promoters
chr3	129974214	129981557	7344	*	9.285	-0.108	859	TRH	3UTRs, 5UTRs, cpg_inter, cpg_islands, cpg_shelves, cpg_shores, exons, firstexons, intergenic, introns, promoters
chr17	39224441	39226734	2294	*	9.272	0.023	860	STAC2	5UTRs, cpg_islands, cpg_shores, exons, firstexons, introns, promoters
chr11	120210003	120212846	2844	*	9.262	0.007	861	OAF	5UTRs, cpg_islands, cpg_shores, enhancers_fantom, exons, firstexons, introns, promoters
chr3	55480815	55483358	2544	*	9.261	-0.002	862	WNT5A	5UTRs, cpg_islands, cpg_shores, enhancers_fantom, exons, firstexons, introns, promoters
chr6	29975334	29977632	2299	*	9.254	0.096	863	HCG9, POLR1HASP	cpg_islands, cpg_shores, exons, firstexons, introns, lncrna_gencode, promoters
chr3	184378766	184381916	3151	*	9.215	0.085	864	CHRD, THPO	3UTRs, 5UTRs, cpg_islands, cpg_shores, exons, firstexons, introns, promoters
chr6	11042674	11045060	2387	*	9.205	0.033	865	ELOVL2, ELOVL2-AS1	5UTRs, cpg_islands, cpg_shores, exons, firstexons, introns, lncrna_gencode, promoters
chr14	70186840	70189858	3019	*	9.188	0.02	866	SLC8A3, LOC646548, AL160191.1	5UTRs, cpg_islands, cpg_shores, exons, firstexons, introns, lncrna_gencode, promoters
chr16	67013244	67014857	1614	*	9.174	-0.01	867		cpg_islands, cpg_shores, enhancers_fantom, intergenic
chr2	170812162	170819004	6843	*	9.172	0.014	868	GAD1, ERICH2-DT, AC007405.1, AC007405.2	5UTRs, cpg_islands, cpg_shores, enhancers_fantom, exons, firstexons, introns, lncrna_gencode, promoters
chr15	55740522	55744235	3714	*	9.161	0.016	869	PRTG	5UTRs, cpg_islands, cpg_shores, exons, firstexons, introns, promoters
chr16	67392690	67395015	2326	*	9.139	0.008	870	ZDHHC1, TPPP3	3UTRs, 5UTRs, cpg_islands, cpg_shores, exons, firstexons, introns, promoters
chr1	110150130	110152011	1882	*	9.108	0.01	871	SLC6A17	5UTRs, cpg_islands, cpg_shores, exons, firstexons, introns, promoters
chr8	139700911	139706466	5556	*	9.106	0.035	872	KCNK9	5UTRs, cpg_islands, cpg_shores, enhancers_fantom, exons, firstexons, introns, promoters
chr2	232521945	232524874	2930	*	9.1	0.019	873	PRSS56	cpg_islands, cpg_shores, exons, firstexons, introns, promoters
chr11	124717618	124720416	2799	*	9.098	0.045	874		cpg_islands, cpg_shores, enhancers_fantom, intergenic
chr14	77497836	77499887	2052	*	9.084	0.052	875	ISM2	3UTRs, 5UTRs, cpg_islands, cpg_shores, exons, firstexons, introns, promoters
chr6	72619746	72624209	4464	*	9.082	-0.021	876	KCNQ5, KCNQ5-DT, KCNQ5-IT1, FO393414.3	5UTRs, cpg_islands, cpg_shores, enhancers_fantom, exons, firstexons, introns, lncrna_gencode, promoters
chr7	45888076	45889204	1129	*	9.075	0.112	877	IGFBP1	5UTRs, cpg_islands, cpg_shores, exons, firstexons, introns, promoters
chr13	78577830	78611243	33414	*	9.075	0.074	878	POU4F1, LOC780529, OBI1-AS1, AL445209.1, RNF219-AS1	3UTRs, 5UTRs, cpg_inter, cpg_islands, cpg_shelves, cpg_shores, exons, firstexons, introns, lncrna_gencode, promoters
chr5	174714619	174725882	11264	*	9.065	0.035	879	MSX2	3UTRs, 5UTRs, cpg_inter, cpg_islands, cpg_shelves, cpg_shores, enhancers_fantom, exons, firstexons, intergenic, introns, promoters
chr8	20302682	20304416	1735	*	9.048	0.051	880	LZTS1	5UTRs, cpg_islands, cpg_shores, exons, firstexons, introns, promoters
chr8	142448648	142453653	5006	*	9.047	0.009	881	ADGRB1	5UTRs, cpg_islands, cpg_shores, enhancers_fantom, exons, firstexons, introns, promoters
chr2	27306116	27308729	2614	*	9.044	0.104	882	TRIM54, UCN	3UTRs, 5UTRs, cpg_islands, cpg_shores, exons, firstexons, introns, promoters
chr2	238163287	238164467	1181	*	9.032	0.019	883	ERFE	cpg_islands, cpg_shores, exons, firstexons, introns, promoters
chr9	129436484	129438231	1748	*	9.023	0.039	884	LOC105376291, AL353803.1, AL353803.2	cpg_islands, cpg_shores, exons, firstexons, introns, lncrna_gencode, promoters
chr11	75667110	75669471	2362	*	9.02	0.044	885	MAP6	5UTRs, cpg_islands, cpg_shores, exons, firstexons, introns, promoters
chr14	92513223	92515128	1906	*	9.001	-0.023	886	RIN3	5UTRs, cpg_islands, cpg_shores, exons, firstexons, introns, promoters
chr2	44949266	44950866	1601	*	8.998	0.114	887		cpg_islands, cpg_shores, enhancers_fantom, intergenic
chr1	209674938	209676158	1221	*	8.986	0.053	888	G0S2, HSD11B1-AS1	3UTRs, 5UTRs, cpg_islands, cpg_shores, exons, firstexons, introns, lncrna_gencode, promoters
chr11	64034931	64037142	2212	*	8.972	0.021	889	FLRT1, MACROD1, AP000721.2	5UTRs, cpg_islands, cpg_shores, exons, firstexons, introns, lncrna_gencode, promoters
chr5	73119986	73121185	1200	*	8.972	0.078	890	TMEM171	5UTRs, cpg_islands, cpg_shores, exons, firstexons, introns, promoters
chr6	137484897	137490177	5281	*	8.969	0.022	891		cpg_islands, cpg_shelves, cpg_shores, intergenic
chr11	125164284	125169246	4963	*	8.947	-0.004	892	PKNOX2, PKNOX2-DT, PKNOX2-AS1	5UTRs, cpg_islands, cpg_shelves, cpg_shores, enhancers_fantom, exons, firstexons, introns, lncrna_gencode, promoters
chr2	29114928	29116736	1809	*	8.922	0.031	893	CLIP4	5UTRs, cpg_islands, cpg_shores, enhancers_fantom, exons, firstexons, introns, promoters
chr17	72116281	72123392	7112	*	8.912	-0.03	894	SOX9, SOX9-AS1, LOC102723517	5UTRs, cpg_islands, cpg_shores, enhancers_fantom, exons, firstexons, introns, lncrna_gencode, promoters
chr4	81213590	81215942	2353	*	8.904	0.017	895	PRKG2	5UTRs, cpg_islands, cpg_shores, exons, firstexons, introns, promoters
chr14	24339187	24340331	1145	*	8.901	0.031	896	RIPK3	5UTRs, cpg_islands, cpg_shores, exons, firstexons, introns, promoters
chr4	121949989	121952431	2443	*	8.892	0.002	897	TRPC3, LOC102724158	5UTRs, cpg_islands, cpg_shores, exons, firstexons, introns, promoters
chr4	785568	787131	1564	*	8.889	-0.002	898	CPLX1	3UTRs, cpg_islands, cpg_shores, exons, introns
chr1	167629720	167630787	1068	*	8.887	0.057	899	RCSD1, AL031733.2	5UTRs, cpg_islands, cpg_shores, exons, firstexons, introns, lncrna_gencode, promoters
chr15	89388186	89426841	38656	*	8.869	-0.015	900	MIR9-3HG	cpg_inter, cpg_islands, cpg_shelves, cpg_shores, enhancers_fantom, exons, firstexons, intergenic, introns, lncrna_gencode, promoters
chr19	32674169	32677681	3513	*	8.854	0.073	901	RGS9BP, ANKRD27	3UTRs, 5UTRs, cpg_islands, cpg_shores, enhancers_fantom, exons, firstexons, introns, promoters
chr18	26547556	26551472	3917	*	8.852	0.01	902	KCTD1	5UTRs, cpg_islands, cpg_shores, exons, firstexons, introns, promoters
chr7	19143923	19147991	4069	*	8.851	0.199	903	FERD3L, AC003986.1	3UTRs, 5UTRs, cpg_islands, cpg_shelves, cpg_shores, enhancers_fantom, exons, firstexons, introns, lncrna_gencode, promoters
chr7	55018168	55021175	3008	*	8.833	0.017	904	EGFR	5UTRs, cpg_islands, cpg_shores, exons, firstexons, introns, promoters
chr2	132668372	132671147	2776	*	8.83	0.06	905	LYPD1	3UTRs, 5UTRs, cpg_islands, cpg_shores, exons, firstexons, introns, promoters
chr17	60137928	60140565	2638	*	8.82	0.055	906	AC025048.1	cpg_islands, cpg_shores, exons, firstexons, introns, lncrna_gencode, promoters
chr9	137076865	137078486	1622	*	8.799	0.104	907	UAP1L1	5UTRs, cpg_islands, cpg_shores, exons, firstexons, introns, promoters
chr11	17351328	17354767	3440	*	8.799	0.001	908	NCR3LG1, LOC105376576, AC124798.2	5UTRs, cpg_islands, cpg_shores, enhancers_fantom, exons, firstexons, introns, lncrna_gencode, promoters
chr8	23681758	23683769	2012	*	8.791	-0.003	909	NKX3-1	5UTRs, cpg_islands, cpg_shores, exons, firstexons, introns, promoters
chr21	32411393	32413660	2268	*	8.787	0.029	910	EVA1C, CFAP298-TCP10L	5UTRs, cpg_islands, cpg_shores, exons, firstexons, introns, promoters
chr1	110674044	110675512	1469	*	8.781	0.021	911	KCNA3	5UTRs, cpg_islands, exons, firstexons, promoters
chr11	9003101	9004931	1831	*	8.777	0.053	912	NRIP3, NRIP3-DT, AC079296.1	5UTRs, cpg_islands, cpg_shores, exons, firstexons, introns, lncrna_gencode, promoters
chr15	58063548	58066613	3066	*	8.769	0.117	913	ALDH1A2, ALDH1A2-AS1, AC025431.1	5UTRs, cpg_islands, cpg_shores, exons, firstexons, introns, lncrna_gencode, promoters
chr7	108001401	108003804	2404	*	8.76	0.018	914	LAMB1	5UTRs, cpg_islands, cpg_shores, exons, firstexons, introns, promoters
chr3	172445191	172450402	5212	*	8.755	0.123	915	GHSR	5UTRs, cpg_islands, cpg_shelves, cpg_shores, exons, firstexons, introns, promoters
chr9	83537164	83539160	1997	*	8.738	0.025	916	FRMD3	5UTRs, cpg_islands, cpg_shores, exons, firstexons, introns, promoters
chr6	117259005	117276761	17757	*	8.723	0.016	917	VGLL2, LOC105377964, Z98880.1	3UTRs, 5UTRs, cpg_inter, cpg_islands, cpg_shelves, cpg_shores, enhancers_fantom, exons, firstexons, intergenic, introns, lncrna_gencode, promoters
chr3	184561021	184570067	9047	*	8.707	0.005	918	EPHB3	5UTRs, cpg_islands, cpg_shelves, cpg_shores, exons, firstexons, introns, promoters
chr11	124838996	124856980	17985	*	8.682	-0.012	919		cpg_inter, cpg_islands, cpg_shelves, cpg_shores, intergenic
chr2	45649510	45653199	3690	*	8.679	0.001	920	PRKCE	5UTRs, cpg_islands, cpg_shores, exons, firstexons, introns, promoters
chr2	218998720	219006330	7611	*	8.672	-0.004	921	CFAP65, LOC100129175, MIR375, AC097468.1	3UTRs, cpg_islands, cpg_shelves, cpg_shores, exons, firstexons, introns, lncrna_gencode, promoters
chr6	50812254	50838372	26119	*	8.653	0.029	922	TFAP2B	5UTRs, cpg_inter, cpg_islands, cpg_shelves, cpg_shores, enhancers_fantom, exons, firstexons, intergenic, introns, promoters
chr1	23421480	23425440	3961	*	8.629	0.022	923	TCEA3	5UTRs, cpg_islands, cpg_shelves, cpg_shores, enhancers_fantom, exons, firstexons, introns, promoters
chr6	160347929	160349756	1828	*	8.622	0.047	924	SLC22A3	5UTRs, cpg_islands, cpg_shores, exons, firstexons, introns, promoters
chr1	226737037	226740287	3251	*	8.62	-0.004	925	ITPKB	5UTRs, cpg_islands, cpg_shores, enhancers_fantom, exons, firstexons, introns, promoters
chr16	82626472	82628369	1898	*	8.61	0.005	926	CDH13	5UTRs, cpg_islands, cpg_shores, enhancers_fantom, exons, firstexons, introns, promoters
chr12	48996071	49000052	3982	*	8.603	-0.005	927	DDN, DDN-AS1, AC011603.3	3UTRs, 5UTRs, cpg_islands, cpg_shores, exons, firstexons, introns, lncrna_gencode, promoters
chr14	37583069	37609941	26873	*	8.601	0.058	928	FOXA1, TTC6	3UTRs, 5UTRs, cpg_inter, cpg_islands, cpg_shelves, cpg_shores, enhancers_fantom, exons, firstexons, intergenic, introns, promoters
chr9	132159429	132164297	4869	*	8.591	0.088	929	NTNG2	5UTRs, cpg_islands, cpg_shores, exons, firstexons, introns, promoters
chr6	26501529	26502163	635	*	8.579	0.074	930	BTN1A1	cpg_islands, cpg_shores, exons, introns
chr18	79795972	79799855	3884	*	8.579	0.064	931	KCNG2, AC021594.2	5UTRs, cpg_islands, cpg_shores, enhancers_fantom, exons, firstexons, introns, lncrna_gencode, promoters
chr10	71396198	71398865	2668	*	8.577	-0.004	932	CDH23	5UTRs, cpg_islands, cpg_shores, exons, firstexons, introns, promoters
chr8	66960756	66963891	3136	*	8.575	0.129	933	TCF24	5UTRs, cpg_islands, cpg_shores, exons, firstexons, introns, promoters
chr11	30014231	30017588	3358	*	8.574	0.099	934	KCNA4	5UTRs, cpg_islands, cpg_shores, exons, firstexons, introns, promoters
chr3	147353776	147359681	5906	*	8.566	0.152	935	LOC112268449, AC092957.1	cpg_inter, cpg_islands, cpg_shelves, cpg_shores, enhancers_fantom, introns, lncrna_gencode
chr2	73201955	73203735	1781	*	8.565	0.077	936	NOTO	5UTRs, cpg_islands, cpg_shores, exons, firstexons, introns, promoters
chr1	47507822	47509927	2106	*	8.56	0.037	937		cpg_islands, cpg_shores, intergenic
chr14	28751292	28786032	34741	*	8.558	0.019	938	FOXG1, FOXG1-AS1, LINC01551, LINC02282	3UTRs, 5UTRs, cpg_inter, cpg_islands, cpg_shelves, cpg_shores, enhancers_fantom, exons, firstexons, introns, lncrna_gencode, promoters
chr1	156387968	156388831	864	*	8.557	0.022	939	AL139130.1	cpg_islands, cpg_shores, exons, firstexons, introns, lncrna_gencode, promoters
chr12	126723282	126728869	5588	*	8.547	0.016	940	LINC00943	cpg_islands, cpg_shelves, cpg_shores, enhancers_fantom, exons, firstexons, introns, lncrna_gencode, promoters
chr1	231039069	231042011	2943	*	8.544	-0.005	941	FAM89A	5UTRs, cpg_islands, cpg_shores, exons, firstexons, introns, promoters
chr9	133274147	133276660	2514	*	8.541	0.115	942	ABO	5UTRs, cpg_islands, cpg_shores, exons, firstexons, introns, promoters
chr12	57213917	57217837	3921	*	8.537	0.002	943	NXPH4	5UTRs, cpg_islands, cpg_shelves, cpg_shores, exons, firstexons, introns, promoters
chr7	128937314	128939459	2146	*	8.532	0.034	944	IRF5	5UTRs, cpg_islands, cpg_shores, exons, firstexons, introns, promoters
chr11	115658979	115660133	1155	*	8.527	0.037	945	LINC02698, AP000997.3, AP002991.1	cpg_islands, cpg_shores, exons, firstexons, introns, lncrna_gencode, promoters
chr7	90320633	90321574	942	*	8.505	0.049	946	FAM237B, CFAP69, AC002064.1	5UTRs, cpg_islands, cpg_shores, exons, firstexons, introns, lncrna_gencode, promoters
chr11	14971011	14977770	6760	*	8.498	-0.001	947	CALCA, CALCB	5UTRs, cpg_islands, cpg_shelves, cpg_shores, exons, firstexons, introns, promoters
chr9	37020939	37046222	25284	*	8.494	0.039	948	PAX5	5UTRs, cpg_inter, cpg_islands, cpg_shelves, cpg_shores, enhancers_fantom, exons, firstexons, intergenic, introns, promoters
chr6	41503073	41505911	2839	*	8.486	0.025	949	FOXP4-AS1, LINC01276, LOC112267957	cpg_islands, cpg_shores, enhancers_fantom, introns, lncrna_gencode
chr12	52006464	52008157	1694	*	8.478	-0.01	950	TAMALIN	5UTRs, cpg_islands, cpg_shores, exons, firstexons, introns, promoters
chr10	133087015	133089847	2833	*	8.474	0.038	951	ADGRA1, ADGRA1-AS1	5UTRs, cpg_islands, cpg_shores, exons, firstexons, introns, lncrna_gencode, promoters
chr6	144062674	144065279	2606	*	8.47	0.008	952	PLAGL1	5UTRs, cpg_islands, cpg_shores, enhancers_fantom, exons, firstexons, introns, promoters
chr5	132655617	132656819	1203	*	8.455	0.134	953	IL13, TH2LCRR	cpg_islands, cpg_shores, exons, firstexons, introns, lncrna_gencode, promoters
chr10	49391314	49400216	8903	*	8.454	0.026	954	DRGX	5UTRs, cpg_islands, cpg_shelves, cpg_shores, enhancers_fantom, exons, firstexons, introns, promoters
chr1	156847920	156849729	1810	*	8.444	0.09	955	INSRR, NTRK1	cpg_islands, cpg_shores, exons, introns
chr20	46894347	46896288	1942	*	8.431	0.006	956	EYA2	5UTRs, cpg_islands, cpg_shores, exons, firstexons, introns, promoters
chr22	20436026	20438838	2813	*	8.431	0.013	957	SCARF2	5UTRs, cpg_islands, cpg_shores, exons, firstexons, introns, promoters
chr2	219483285	219485186	1902	*	8.425	-0.034	958	SPEG, ASIC4-AS1, AC053503.1	cpg_islands, cpg_shores, exons, introns, lncrna_gencode
chr5	140041747	140044255	2509	*	8.423	-0.007	959	NRG2	5UTRs, cpg_islands, cpg_shores, exons, firstexons, introns, promoters
chr15	45125321	45130355	5035	*	8.421	0.025	960	DUOX1, DUOXA1	5UTRs, cpg_islands, cpg_shelves, cpg_shores, exons, firstexons, introns, promoters
chr15	96335155	96341621	6467	*	8.41	0.064	961	NR2F2	3UTRs, cpg_islands, cpg_shelves, cpg_shores, enhancers_fantom, exons, introns
chr11	130159542	130160637	1096	*	8.358	-0.012	962	ST14	5UTRs, cpg_islands, cpg_shores, exons, firstexons, introns, promoters
chr16	1916117	1921391	5275	*	8.354	-0.046	963	HS3ST6	5UTRs, cpg_islands, cpg_shelves, cpg_shores, exons, firstexons, introns, promoters
chr11	128904667	128906024	1358	*	8.353	0.016	964	KCNJ5-AS1, KCNJ5	cpg_inter, exons, firstexons, introns, promoters
chr6	36386251	36388385	2135	*	8.349	-0.032	965	ETV7, ETV7-AS1, Z84484.1	5UTRs, cpg_islands, cpg_shores, exons, firstexons, introns, lncrna_gencode, promoters
chr16	67537102	67538613	1512	*	8.346	0.016	966	RIPOR1, AC027682.5	5UTRs, cpg_islands, cpg_shores, exons, firstexons, introns, lncrna_gencode, promoters
chr20	49318075	49319768	1694	*	8.333	0.026	967	LOC105372649, KCNB1	cpg_islands, cpg_shores, exons, firstexons, introns, promoters
chr2	176636976	176638978	2003	*	8.322	0.135	968	LINC01116, LINC01117, LOC105373754	cpg_islands, cpg_shores, exons, firstexons, introns, lncrna_gencode, promoters
chr17	21375747	21378513	2767	*	8.317	0.038	969	KCNJ12	5UTRs, cpg_islands, cpg_shores, exons, firstexons, introns, promoters
chr17	47730267	47734528	4262	*	8.313	0.082	970	TBX21	5UTRs, cpg_islands, cpg_shelves, cpg_shores, exons, firstexons, introns, promoters
chr7	158996879	158997522	644	*	8.313	0.044	971		cpg_islands, cpg_shores, intergenic
chr7	128351358	128352544	1187	*	8.307	0.131	972	PRRT4	cpg_islands, exons, introns
chr16	67527746	67530733	2988	*	8.296	0.01	973	RIPOR1, LOC100505942, AC027682.6	5UTRs, cpg_islands, cpg_shores, enhancers_fantom, exons, firstexons, introns, lncrna_gencode, promoters
chr5	95619524	95621869	2346	*	8.278	0.063	974	GPR150	3UTRs, 5UTRs, cpg_islands, cpg_shores, exons, firstexons, promoters
chr1	180227909	180243853	15945	*	8.262	0.04	975	LHX4	5UTRs, cpg_inter, cpg_islands, cpg_shelves, cpg_shores, enhancers_fantom, exons, firstexons, introns, promoters
chr1	200038205	200044219	6015	*	8.261	0.051	976	NR5A2	3UTRs, 5UTRs, cpg_islands, cpg_shores, exons, firstexons, introns, promoters
chr9	77647539	77649290	1752	*	8.259	0.033	977	GNA14	5UTRs, cpg_islands, cpg_shores, exons, firstexons, introns, promoters
chr14	76760789	76762883	2095	*	8.256	0.027	978	VASH1, LOC105370577, AC007376.2	5UTRs, cpg_islands, cpg_shores, exons, firstexons, introns, lncrna_gencode, promoters
chr4	57109600	57111932	2333	*	8.255	0.008	979	IGFBP7, IGFBP7-AS1, AC111197.1	5UTRs, cpg_islands, cpg_shores, exons, firstexons, introns, lncrna_gencode, promoters
chr10	70440309	70442152	1844	*	8.239	0.029	980	NODAL	5UTRs, cpg_islands, cpg_shores, exons, firstexons, introns, promoters
chr1	112501763	112503005	1243	*	8.238	0.093	981	WNT2B	cpg_islands, cpg_shores, enhancers_fantom, introns
chr17	14296901	14304277	7377	*	8.236	-0.034	982	HS3ST3B1, MGC12916, AC005224.1, AC005224.3	5UTRs, cpg_islands, cpg_shores, enhancers_fantom, exons, firstexons, introns, lncrna_gencode, promoters
chr14	53963304	53964012	709	*	8.224	0.105	983		cpg_islands, cpg_shores, intergenic
chr22	24494130	24495226	1097	*	8.223	0.091	984	UPB1, ADORA2A-AS1	5UTRs, cpg_islands, cpg_shores, exons, firstexons, introns, lncrna_gencode, promoters
chr11	69773720	69777742	4023	*	8.216	0.004	985	FGF4	5UTRs, cpg_islands, cpg_shores, exons, firstexons, introns, promoters
chr11	2928134	2931070	2937	*	8.213	-0.002	986	PHLDA2	3UTRs, 5UTRs, cpg_islands, cpg_shores, enhancers_fantom, exons, firstexons, intergenic, introns, promoters
chr6	99594881	99640288	45408	*	8.213	0.026	987	PRDM13	3UTRs, 5UTRs, cpg_inter, cpg_islands, cpg_shelves, cpg_shores, enhancers_fantom, exons, firstexons, intergenic, introns, promoters
chr10	5976178	5978516	2339	*	8.204	-0.009	988	IL15RA	5UTRs, cpg_islands, cpg_shores, enhancers_fantom, exons, firstexons, introns, promoters
chr2	199455833	199460703	4871	*	8.198	0.12	989	SATB2, SATB2-AS1	5UTRs, cpg_islands, cpg_shores, exons, firstexons, introns, lncrna_gencode, promoters
chr2	95345189	95347321	2133	*	8.197	0.015	990	KCNIP3	5UTRs, cpg_islands, cpg_shores, exons, firstexons, introns, promoters
chr4	140566917	140569534	2618	*	8.195	0.007	991	UCP1	5UTRs, cpg_islands, cpg_shores, exons, firstexons, introns, promoters
chr17	28384204	28385132	929	*	8.19	0.05	992	SARM1	cpg_islands, cpg_shores, exons, firstexons, introns, promoters
chr11	111540167	111541837	1671	*	8.189	0.086	993	LAYN	5UTRs, cpg_islands, cpg_shores, exons, firstexons, introns, promoters
chr12	116878511	116883782	5272	*	8.189	0.016	994	HRK	3UTRs, 5UTRs, cpg_islands, cpg_shores, exons, firstexons, introns, promoters
chr12	107317457	107321643	4187	*	8.188	0.001	995	ABTB3	5UTRs, cpg_islands, cpg_shores, exons, firstexons, introns, promoters
chr11	123357702	123358926	1225	*	8.184	0.054	996	GRAMD1B	5UTRs, cpg_islands, cpg_shores, exons, firstexons, introns, promoters
chr6	149922276	149923738	1463	*	8.179	0.037	997	RAET1G	5UTRs, cpg_islands, cpg_shores, exons, firstexons, introns, promoters
chr10	98027542	98031628	4087	*	8.177	0.06	998	CRTAC1	5UTRs, cpg_islands, cpg_shelves, cpg_shores, exons, firstexons, introns, promoters
chr1	61049723	61052218	2496	*	8.173	0.032	999	LOC105378764, NFIA, NFIA-AS2	cpg_islands, cpg_shores, enhancers_fantom, introns, lncrna_gencode
chr12	57224928	57226014	1087	*	8.16	-0.101	1000	NXPH4	3UTRs, cpg_islands, cpg_shores, exons

## Sheet: CD4 high-PRC2 LMRs
Chromosome	start	end	width	strand	pr	delta	number	Annotated.gene.symbols	Detected.Features
chr10	101133620	101137445	3826	*	46.686	0.095	1	TLX1	3UTRs, cpg_islands, cpg_shores, exons, firstexons, introns, promoters
chr10	101130756	101133525	2770	*	44.417	0.089	2	TLX1, TLX1NB	5UTRs, cpg_islands, cpg_shores, exons, firstexons, introns, lncrna_gencode, promoters
chr17	48581540	48582640	1101	*	42.656	0.083	3	HOXB3, MIR10A, HOXB-AS3, HOXB6, AC103702.1	5UTRs, cpg_islands, cpg_shores, exons, firstexons, introns, lncrna_gencode, promoters
chr10	100735213	100736180	968	*	41.714	0.101	4	PAX2	5UTRs, cpg_islands, cpg_shores, exons, firstexons, introns, promoters
chr16	56637934	56638735	802	*	41.061	0.103	5	MT1A	5UTRs, cpg_islands, cpg_shores, exons, firstexons, promoters
chr8	22690466	22690518	53	*	40.25	0.432	6	EGR3, LOC107986925, AC055854.1	3UTRs, cpg_islands, exons, introns, lncrna_gencode
chr12	54046245	54048203	1959	*	39.768	0.106	7	HOXC4	cpg_islands, cpg_shores, exons, introns
chr10	101221007	101230603	9597	*	39.743	0.084	8	LBX1, LBX1-AS1	3UTRs, 5UTRs, cpg_islands, cpg_shores, exons, firstexons, intergenic, introns, lncrna_gencode, promoters
chr5	55222730	55223858	1129	*	39.344	0.114	9	MCIDAS	cpg_islands, cpg_shores, exons, introns
chr17	48596170	48598853	2684	*	39.23	0.043	10	HOXB6, HOXB-AS3	3UTRs, 5UTRs, cpg_islands, cpg_shores, exons, firstexons, introns, lncrna_gencode, promoters
chr7	27154863	27159195	4333	*	39.127	0.031	11	HOXA7, HOXA-AS3, AC004080.4	3UTRs, 5UTRs, cpg_islands, cpg_shores, exons, firstexons, introns, lncrna_gencode, promoters
chr16	56634798	56636918	2121	*	39.066	0.092	12	MT1JP	cpg_islands, cpg_shores, exons, firstexons, introns, promoters
chr10	99532237	99536533	4297	*	38.923	0.012	13	NKX2-3	3UTRs, 5UTRs, cpg_islands, cpg_shores, exons, firstexons, intergenic, introns, promoters
chr15	45116104	45117428	1325	*	37.85	0.095	14	DUOXA1, DUOXA2	3UTRs, cpg_islands, cpg_shores, exons, introns
chr5	135037617	135041802	4186	*	37.782	0.101	15	EPIST, PITX1-AS1, C5orf66, C5orf66-AS1	cpg_islands, cpg_shores, exons, firstexons, introns, lncrna_gencode, promoters
chr17	48633599	48634314	716	*	37.77	0.07	16	HOXB-AS4, HOXB7	cpg_islands, cpg_shores, introns, lncrna_gencode, promoters
chr17	49971324	49973696	2373	*	37.062	0.069	17	DLX4	3UTRs, 5UTRs, cpg_islands, cpg_shores, exons, firstexons, introns, promoters
chr2	218870935	218874020	3086	*	37.011	0.097	18	WNT6	3UTRs, cpg_islands, cpg_shores, exons, introns
chr7	27102049	27104098	2050	*	36.629	0.161	19	HOXA2	5UTRs, cpg_islands, cpg_shores, enhancers_fantom, exons, firstexons, introns, promoters
chr11	64291231	64293002	1772	*	36.567	0.031	20	KCNK4, KCNK4-TEX40, AP001453.3	5UTRs, cpg_islands, cpg_shores, exons, firstexons, introns, lncrna_gencode, promoters
chr1	147077305	147081149	3845	*	35.719	-0.295	21		cpg_islands, cpg_shores, exons, firstexons, intergenic, promoters
chr1	47433298	47434612	1315	*	35.634	0.541	22	FOXD2-AS1	cpg_islands, cpg_shores, exons, firstexons, lncrna_gencode
chr9	122217737	122220659	2923	*	35.267	0.182	23	LHX6	cpg_islands, cpg_shores, introns
chr17	61395621	61406766	11146	*	35.213	0.079	24	TBX2, LOC101927855, TBX2-AS1, AC005746.2	3UTRs, 5UTRs, cpg_islands, cpg_shores, enhancers_fantom, exons, firstexons, introns, lncrna_gencode, promoters
chr2	176151183	176153143	1961	*	34.983	0.083	25	HOXD4, HOXD3	3UTRs, 5UTRs, cpg_islands, cpg_shores, exons, firstexons, introns, promoters
chr21	33033086	33033425	340	*	34.949	0.303	26	AP000282.1	cpg_islands, cpg_shores, introns, lncrna_gencode
chr19	13011769	13014649	2881	*	34.816	0.111	27	NFIX, LOC107985286, AC138474.1	5UTRs, cpg_islands, cpg_shores, enhancers_fantom, exons, firstexons, introns, lncrna_gencode, promoters
chr22	19754933	19757581	2649	*	34.767	0.047	28	TBX1	5UTRs, cpg_islands, cpg_shores, exons, firstexons, introns, promoters
chr13	27916746	27930664	13919	*	34.47	0.085	29	PDX1, PLUT	3UTRs, 5UTRs, cpg_islands, cpg_shores, enhancers_fantom, exons, firstexons, intergenic, introns, lncrna_gencode, promoters
chr6	1387254	1395001	7748	*	34.31	0.061	30	FOXF2, MIR6720	3UTRs, 5UTRs, cpg_islands, cpg_shores, enhancers_fantom, exons, firstexons, introns, promoters
chr22	19758632	19758696	65	*	34.133	0.108	31	TBX1	cpg_islands, introns, promoters
chr16	86578623	86580050	1428	*	33.821	0.072	32	FOXL1	3UTRs, 5UTRs, cpg_islands, exons, firstexons
chr17	48607753	48607991	239	*	33.752	0.474	33	HOXB7	3UTRs, cpg_islands, cpg_shores, exons
chr11	44303201	44306539	3339	*	33.676	0.066	34	ALX4	cpg_islands, cpg_shores, enhancers_fantom, introns
chr10	101122765	101124388	1624	*	33.669	0.052	35	TLX1NB	cpg_islands, cpg_shores, introns, lncrna_gencode
chr7	27098100	27099078	979	*	33.438	0.518	36	HOTAIRM1	cpg_shores, exons, firstexons, introns, lncrna_gencode, promoters
chr11	32430614	32430659	46	*	33.351	0.013	37	WT1	5UTRs, cpg_islands, exons, firstexons, introns
chr3	128485966	128493801	7836	*	33.291	0.009	38	GATA2, GATA2-AS1	5UTRs, cpg_islands, cpg_shores, exons, firstexons, introns, lncrna_gencode, promoters
chr7	27163478	27174764	11287	*	33.25	0.022	39	HOXA10, HOXA10-HOXA9, HOXA9, HOXA10-AS, MIR196B	3UTRs, 5UTRs, cpg_islands, cpg_shores, enhancers_fantom, exons, firstexons, introns, lncrna_gencode, promoters
chr2	70903752	70908781	5030	*	33.199	0.227	40	ATP6V1B1, VAX2	cpg_islands, cpg_shores, introns
chr4	173505844	173510268	4425	*	33.081	0.213	41	LOC101928409, AC093849.2	cpg_islands, cpg_shores, exons, firstexons, introns, lncrna_gencode, promoters
chr8	22047657	22048061	405	*	32.948	0.413	42	FGF17, DMTN	cpg_islands, cpg_shores, exons, introns, promoters
chr1	110067527	110070974	3448	*	32.587	0.108	43	ALX3, STRIP1	5UTRs, cpg_islands, cpg_shores, exons, firstexons, introns, promoters
chr2	176154291	176166438	12148	*	32.482	0.124	44	HOXD3, HAGLR, AC009336.1	5UTRs, cpg_islands, cpg_shelves, cpg_shores, enhancers_fantom, exons, firstexons, introns, lncrna_gencode, promoters
chr2	218979632	218986459	6828	*	32.394	0.04	45	FEV, LINC00608	3UTRs, 5UTRs, cpg_islands, cpg_shores, enhancers_fantom, exons, firstexons, introns, lncrna_gencode, promoters
chr9	130659155	130667264	8110	*	32.298	0.05	46	PRDM12	5UTRs, cpg_islands, cpg_shores, exons, firstexons, intergenic, introns, promoters
chr11	32432669	32440129	7461	*	32.23	0.065	47	WT1, WT1-AS	5UTRs, cpg_islands, cpg_shores, exons, firstexons, introns, lncrna_gencode, promoters
chr11	124759345	124760490	1146	*	32.223	0.167	48	ESAM-AS1, ESAM, AP000866.2	cpg_islands, cpg_shores, exons, firstexons, introns, lncrna_gencode
chr12	54030193	54031835	1643	*	32.131	0.041	49	HOXC6, HOXC4, HOXC5, AC012531.2	3UTRs, cpg_islands, cpg_shores, enhancers_fantom, exons, introns, lncrna_gencode
chr4	4863527	4873607	10081	*	32.115	0.076	50	MSX1	3UTRs, cpg_islands, cpg_shores, exons, intergenic
chr7	27191267	27194867	3601	*	31.866	0.079	51	HOXA13, AC004080.2	3UTRs, cpg_islands, cpg_shores, enhancers_fantom, exons, firstexons, introns, lncrna_gencode, promoters
chr18	22164826	22172358	7533	*	31.691	0.108	52	GATA6, GATA6-AS1	5UTRs, cpg_islands, cpg_shores, enhancers_fantom, exons, firstexons, introns, lncrna_gencode, promoters
chr10	117131088	117135053	3966	*	31.684	0.072	53	VAX1	3UTRs, cpg_islands, cpg_shores, enhancers_fantom, exons, introns
chr5	173242171	173246721	4551	*	31.588	0.091	54		cpg_islands, cpg_shores, exons, firstexons, intergenic, promoters
chr2	45003698	45006712	3015	*	31.545	0.107	55	SIX2	3UTRs, cpg_islands, cpg_shores, exons, intergenic, introns
chr13	27973450	27981194	7745	*	31.543	0.12	56	URAD	3UTRs, cpg_islands, cpg_shelves, cpg_shores, enhancers_fantom, exons, intergenic, introns
chr7	27239034	27247123	8090	*	31.498	0.081	57	EVX1, EVX1-AS, AC004080.1	3UTRs, 5UTRs, cpg_islands, cpg_shores, exons, firstexons, introns, lncrna_gencode, promoters
chr17	61451317	61458912	7596	*	31.489	0.138	58	TBX4	5UTRs, cpg_islands, cpg_shores, enhancers_fantom, exons, firstexons, introns, promoters
chr17	48617335	48619703	2369	*	31.433	0.034	59	HOXB7	cpg_islands, cpg_shores, enhancers_fantom, introns
chr15	67819505	67830378	10874	*	31.418	0.099	60	SKOR1	5UTRs, cpg_islands, cpg_shores, exons, firstexons, introns, promoters
chr4	8890998	8894837	3840	*	31.194	0.067	61		cpg_islands, cpg_shores, intergenic
chr12	48977398	48982353	4956	*	31.096	0.017	62	WNT1	3UTRs, 5UTRs, cpg_islands, cpg_shores, enhancers_fantom, exons, firstexons, introns, promoters
chr15	45110659	45114860	4202	*	31.05	0.076	63	DUOX2, DUOXA2	5UTRs, cpg_islands, cpg_shores, exons, firstexons, introns, promoters
chr17	48624665	48627159	2495	*	30.985	0.006	64	HOXB9, HOXB7	5UTRs, cpg_islands, cpg_shores, enhancers_fantom, exons, firstexons, introns, promoters
chr1	220887472	220888297	826	*	30.977	0.141	65		cpg_islands, cpg_shores, intergenic
chr3	128485569	128485836	268	*	30.832	0.062	66	GATA2	cpg_shores, exons, introns
chr16	67162508	67166467	3960	*	30.779	0.086	67	FBXL8, HSF4	3UTRs, 5UTRs, cpg_islands, cpg_shores, exons, firstexons, introns, promoters
chr4	8854055	8879183	25129	*	30.739	0.067	68	HMX1, AC116612.1	3UTRs, 5UTRs, cpg_inter, cpg_islands, cpg_shelves, cpg_shores, exons, firstexons, intergenic, introns, lncrna_gencode, promoters
chr2	70896102	70901965	5864	*	30.709	0.07	69	VAX2, ATP6V1B1	5UTRs, cpg_islands, cpg_shelves, cpg_shores, enhancers_fantom, exons, firstexons, introns, promoters
chr12	54032557	54034924	2368	*	30.527	0.073	70	HOXC5, MIR615, HOXC4, AC012531.2	3UTRs, 5UTRs, cpg_islands, cpg_shores, exons, firstexons, introns, lncrna_gencode, promoters
chr10	100728948	100731658	2711	*	30.449	0.044	71		cpg_islands, cpg_shores, enhancers_fantom, intergenic
chr8	22129646	22131372	1727	*	30.398	0.038	72	HRURF, HR	3UTRs, 5UTRs, cpg_islands, cpg_shores, exons, firstexons, introns, promoters
chr22	19758789	19761661	2873	*	30.25	0.094	73	TBX1	5UTRs, cpg_islands, cpg_shores, exons, firstexons, introns, promoters
chr10	101120908	101122021	1114	*	30.133	0.053	74	TLX1NB	cpg_shelves, cpg_shores, introns, lncrna_gencode
chr17	48610044	48616081	6038	*	29.925	0.03	75	HOXB8, HOXB7	3UTRs, 5UTRs, cpg_islands, cpg_shores, exons, firstexons, introns, promoters
chr21	36690783	36711431	20649	*	29.921	0.079	76	SIM2, AP000697.1	5UTRs, cpg_islands, cpg_shelves, cpg_shores, enhancers_fantom, exons, firstexons, intergenic, introns, lncrna_gencode, promoters
chr17	48601716	48601911	196	*	29.65	0.233	77	HOXB-AS3, HOXB6	cpg_shelves, exons, introns, lncrna_gencode, promoters
chr16	56632033	56633814	1782	*	29.588	0.111	78	MT1M	5UTRs, cpg_islands, cpg_shores, exons, firstexons, introns, promoters
chr17	48602153	48602936	784	*	29.503	0.127	79	HOXB-AS3, HOXB6	cpg_inter, cpg_shelves, exons, firstexons, introns, lncrna_gencode, promoters
chr7	27182964	27189544	6581	*	29.186	0.066	80	HOXA11, HOXA11-AS, AC004080.2	5UTRs, cpg_islands, cpg_shores, exons, firstexons, introns, lncrna_gencode, promoters
chr18	22176138	22177311	1174	*	29.145	0.122	81	GATA6, AC091588.1	cpg_islands, cpg_shores, exons, firstexons, introns, lncrna_gencode, promoters
chr1	3072768	3074389	1622	*	29.107	-0.11	82	PRDM16	cpg_islands, cpg_shores, enhancers_fantom, introns
chr17	79790614	79793151	2538	*	29.102	0.169	83	CBX8	3UTRs, cpg_islands, exons, intergenic
chr9	97847551	97858487	10937	*	29.028	0.099	84	FOXE1, PTCSC2	3UTRs, 5UTRs, cpg_islands, cpg_shores, exons, firstexons, intergenic, introns, lncrna_gencode, promoters
chr1	220891018	220894558	3541	*	28.997	0.182	85		cpg_islands, cpg_shores, intergenic
chr11	124760569	124760655	87	*	28.97	0.306	86	ESAM, ESAM-AS1, AP000866.2	cpg_shores, introns, lncrna_gencode
chr1	50415084	50431747	16664	*	28.914	0.086	87	DMRTA2, LOC105378714, AL049637.2	3UTRs, 5UTRs, cpg_islands, cpg_shelves, cpg_shores, enhancers_fantom, exons, firstexons, intergenic, introns, lncrna_gencode, promoters
chr5	173228607	173241655	13049	*	28.75	0.095	88	NKX2-5	3UTRs, 5UTRs, cpg_islands, cpg_shelves, cpg_shores, enhancers_fantom, exons, firstexons, intergenic, introns, promoters
chr2	19353279	19360077	6799	*	28.696	0.089	89	OSR1	5UTRs, cpg_islands, cpg_shores, exons, firstexons, introns, promoters
chr17	35498070	35498270	201	*	28.483	0.634	90	SLFN12L, AC015911.11	cpg_inter, enhancers_fantom, exons, firstexons, introns, lncrna_gencode, promoters
chr9	122227933	122229222	1290	*	28.482	0.089	91	LHX6	5UTRs, cpg_islands, cpg_shores, exons, firstexons, introns, promoters
chr17	48641598	48642924	1327	*	28.467	0.126	92	LOC101060400, AC103702.2	cpg_islands, cpg_shores, introns, lncrna_gencode
chr10	117530290	117538449	8160	*	28.415	0.07	93	EMX2OS	cpg_inter, cpg_islands, cpg_shelves, cpg_shores, enhancers_fantom, introns, lncrna_gencode
chr11	32426622	32429421	2800	*	28.344	0.062	94	WT1	cpg_islands, cpg_shores, exons, firstexons, introns, promoters
chr3	129974280	129975935	1656	*	28.299	0.041	95	TRH	5UTRs, cpg_islands, exons, firstexons, introns, promoters
chr1	47224767	47226426	1660	*	28.274	0.057	96	TAL1, AL135960.1	5UTRs, cpg_islands, cpg_shores, enhancers_fantom, exons, firstexons, introns, lncrna_gencode, promoters
chr2	218883298	218884157	860	*	28.242	0.067	97	WNT10A	cpg_islands, cpg_shores, exons, firstexons, introns, promoters
chr19	13009893	13011736	1844	*	28.214	0.32	98	NFIX	cpg_islands, cpg_shores, introns, promoters
chr17	48584999	48587216	2218	*	28.163	0.053	99	HOXB-AS3, HOXB3, HOXB6	cpg_inter, cpg_shelves, enhancers_fantom, introns, lncrna_gencode
chr11	13962438	13964825	2388	*	28.072	0.056	100	SPON1	5UTRs, cpg_islands, cpg_shores, enhancers_fantom, exons, firstexons, introns, promoters
chr10	75395338	75397339	2002	*	28.068	0.116	101	ZNF503, AC010997.3	cpg_islands, cpg_shores, enhancers_fantom, introns, lncrna_gencode
chr4	41743710	41753397	9688	*	28.05	0.135	102	PHOX2B, PHOX2B-AS1, AC105389.1, AC105389.3	3UTRs, 5UTRs, cpg_islands, cpg_shores, exons, firstexons, introns, lncrna_gencode, promoters
chr6	1619063	1619265	203	*	28.039	0.231	103		cpg_islands, intergenic
chr9	93958279	93961964	3686	*	28.039	0.09	104	BARX1-DT	cpg_islands, cpg_shores, enhancers_fantom, exons, intergenic, introns, lncrna_gencode
chr7	27248872	27253088	4217	*	27.976	0.097	105		cpg_islands, cpg_shelves, cpg_shores, exons, intergenic, introns
chr10	99536689	99537722	1034	*	27.959	0.045	106		cpg_islands, intergenic
chr21	33022504	33029734	7231	*	27.939	0.09	107	OLIG2, AP000282.1	3UTRs, 5UTRs, cpg_islands, cpg_shores, exons, firstexons, introns, lncrna_gencode, promoters
chr8	54456766	54460009	3244	*	27.867	0.149	108	SOX17	3UTRs, 5UTRs, cpg_islands, cpg_shores, exons, firstexons, introns, promoters
chr4	80263770	80269080	5311	*	27.786	0.094	109	FGF5	5UTRs, cpg_islands, cpg_shelves, cpg_shores, exons, firstexons, introns, promoters
chr5	135027276	135034925	7650	*	27.768	0.109	110	PITX1, PITX1-AS1, AC008406.3, C5orf66	3UTRs, 5UTRs, cpg_islands, cpg_shores, exons, firstexons, intergenic, introns, lncrna_gencode, promoters
chr10	99519939	99521168	1230	*	27.701	0.045	111		cpg_islands, cpg_shores, intergenic
chr7	27147344	27153075	5732	*	27.6	0.037	112	HOXA3, HOXA6, HOXA-AS3, AC004080.5, AC004080.6	5UTRs, cpg_islands, cpg_shores, enhancers_fantom, exons, firstexons, introns, lncrna_gencode, promoters
chr22	19765182	19768257	3076	*	27.505	0.036	113	TBX1	3UTRs, cpg_islands, cpg_shores, exons, introns
chr3	62376681	62376961	281	*	27.502	0.108	114		cpg_islands, cpg_shores
chr6	149963198	149965601	2404	*	27.425	0.021	115	ULBP1	5UTRs, cpg_islands, cpg_shores, enhancers_fantom, exons, firstexons, introns, promoters
chr5	123098129	123100061	1933	*	27.285	0.118	116	PRDM6	cpg_islands, cpg_shores, exons, firstexons, introns, promoters
chr20	62473793	62477004	3212	*	27.254	0.085	117	GATA5	5UTRs, cpg_islands, cpg_shores, exons, firstexons, introns, promoters
chr16	86565287	86569843	4557	*	27.22	0.09	118	FOXC2, FOXC2-AS1	3UTRs, 5UTRs, cpg_islands, cpg_shores, exons, firstexons, introns, lncrna_gencode, promoters
chr10	100737149	100751173	14025	*	27.212	0.045	119	PAX2	5UTRs, cpg_islands, cpg_shores, enhancers_fantom, exons, firstexons, introns, promoters
chr4	80201833	80203728	1896	*	27.183	-0.001	120	PRDM8	3UTRs, cpg_islands, cpg_shores, exons, introns
chr4	173514260	173533365	19106	*	27.175	0.118	121	HAND2, HAND2-AS1, SCRG1	3UTRs, 5UTRs, cpg_islands, cpg_shelves, cpg_shores, enhancers_fantom, exons, firstexons, intergenic, introns, lncrna_gencode, promoters
chr6	166165231	166170198	4968	*	27.049	0.075	122	TBXT, LNCDAT	5UTRs, cpg_islands, cpg_shores, exons, firstexons, introns, promoters
chr7	155371279	155382831	11553	*	27.044	0.061	123	LINC03010, AC008060.1	cpg_islands, cpg_shores, exons, firstexons, intergenic, introns, lncrna_gencode, promoters
chr17	37741098	37746173	5076	*	27.025	0.076	124	HNF1B	5UTRs, cpg_islands, cpg_shores, enhancers_fantom, exons, firstexons, introns, promoters
chr6	1376873	1386450	9578	*	26.901	0.048	125	AL034346.1	cpg_islands, cpg_shores, enhancers_fantom, exons, firstexons, intergenic, lncrna_gencode, promoters
chr13	50127095	50127844	750	*	26.673	0.252	126	DLEU1, AL137060.1	cpg_islands, enhancers_fantom, exons, firstexons, introns, lncrna_gencode
chr4	80196850	80198306	1457	*	26.666	0.232	127	PRDM8, PRDM8-AS1, AC021127.1	5UTRs, cpg_islands, cpg_shores, enhancers_fantom, exons, firstexons, introns, lncrna_gencode, promoters
chr8	11691446	11710840	19395	*	26.591	0.07	128	GATA4	5UTRs, cpg_islands, cpg_shelves, cpg_shores, enhancers_fantom, exons, firstexons, introns, promoters
chr10	100723712	100725132	1421	*	26.581	0.092	129		cpg_islands, cpg_shores, intergenic
chr1	923217	926382	3166	*	26.466	0.006	130	SAMD11	5UTRs, cpg_islands, cpg_shores, enhancers_fantom, exons, firstexons, introns, promoters
chr11	69816549	69820152	3604	*	26.46	0.05	131	FGF3	5UTRs, cpg_islands, cpg_shores, enhancers_fantom, exons, firstexons, introns, promoters
chr11	32430791	32430879	89	*	26.456	0.172	132	WT1	5UTRs, cpg_islands, exons, firstexons, introns, promoters
chr7	27159669	27162109	2441	*	26.416	0.001	133		cpg_islands, cpg_shores
chr8	96152793	96162154	9362	*	26.341	0.087	134	GDF6	5UTRs, cpg_inter, cpg_islands, cpg_shelves, cpg_shores, enhancers_fantom, exons, firstexons, introns, promoters
chr6	1619315	1620692	1378	*	26.135	0.133	135		cpg_islands, intergenic
chr10	101145360	101147981	2622	*	26.135	0.08	136		cpg_islands, cpg_shores, intergenic
chr14	101562656	101565868	3213	*	26.078	0.087	137	DIO3, DIO3OS	3UTRs, cpg_islands, cpg_shores, exons, firstexons, introns, promoters
chr10	117136515	117141715	5201	*	26.075	0.128	138	VAX1	5UTRs, cpg_islands, cpg_shores, exons, firstexons, introns, promoters
chr17	48540956	48545011	4056	*	26.007	0.067	139	HOXB2, HOXB-AS1	3UTRs, 5UTRs, cpg_islands, cpg_shores, exons, firstexons, introns, lncrna_gencode, promoters
chr1	3067522	3071587	4066	*	25.993	0.023	140	PRDM16, PRDM16-DT	5UTRs, cpg_islands, cpg_shores, exons, firstexons, introns, lncrna_gencode, promoters
chr10	93061251	93063857	2607	*	25.987	0.132	141	CYP26C1, CYP26A1, AL358613.3	3UTRs, 5UTRs, cpg_islands, cpg_shores, exons, firstexons, introns, lncrna_gencode, promoters
chr17	48592072	48594408	2337	*	25.888	0.034	142	HOXB5, HOXB-AS3, HOXB6	3UTRs, 5UTRs, cpg_islands, cpg_shores, exons, firstexons, introns, lncrna_gencode, promoters
chr1	47436491	47439778	3288	*	25.847	0.027	143	FOXD2	3UTRs, 5UTRs, cpg_islands, cpg_shores, exons, firstexons, promoters
chr17	48579994	48580808	815	*	25.781	0.069	144	MIR10A, HOXB-AS3, HOXB3, HOXB6, AC103702.1	cpg_shores, exons, firstexons, introns, lncrna_gencode, promoters
chr16	86492762	86517181	24420	*	25.725	0.048	145	FOXF1, FENDRR	3UTRs, 5UTRs, cpg_islands, cpg_shelves, cpg_shores, enhancers_fantom, exons, firstexons, intergenic, introns, lncrna_gencode, promoters
chr5	171306190	171319486	13297	*	25.669	0.085	146	TLX3, AC091980.2	3UTRs, 5UTRs, cpg_islands, cpg_shelves, cpg_shores, exons, firstexons, intergenic, introns, lncrna_gencode, promoters
chr20	40682533	40684852	2320	*	25.64	0.066	147		cpg_islands, cpg_shores, enhancers_fantom, intergenic
chr17	48588920	48590225	1306	*	25.629	0.199	148	HOXB3, HOXB-AS3, HOXB6	5UTRs, cpg_shelves, cpg_shores, exons, firstexons, introns, lncrna_gencode, promoters
chr8	736706	739472	2767	*	25.605	0.088	149	DLGAP2, ERICH1, LOC401442, AC100797.5	5UTRs, cpg_islands, cpg_shores, exons, firstexons, introns, lncrna_gencode, promoters
chr17	80474411	80479267	4857	*	25.562	0.04	150	NPTX1	5UTRs, cpg_islands, cpg_shores, exons, firstexons, introns, promoters
chr15	41511321	41514021	2701	*	25.404	0.087	151	LTK	5UTRs, cpg_islands, cpg_shores, exons, firstexons, introns, promoters
chr20	40686411	40693366	6956	*	25.376	0.048	152	MAFB	3UTRs, 5UTRs, cpg_islands, cpg_shores, exons, firstexons, promoters
chr7	155448127	155473510	25384	*	25.367	0.062	153	EN2, AC008060.3	3UTRs, 5UTRs, cpg_inter, cpg_islands, cpg_shelves, cpg_shores, enhancers_fantom, exons, firstexons, intergenic, introns, lncrna_gencode, promoters
chr8	54453233	54456046	2814	*	25.217	0.099	154		cpg_islands, cpg_shores, enhancers_fantom
chr9	124503097	124505291	2195	*	25.216	0.1	155	NR5A1	5UTRs, cpg_islands, enhancers_fantom, exons, introns
chr13	27789090	27798076	8987	*	25.179	0.097	156	GSX1	3UTRs, 5UTRs, cpg_islands, cpg_shores, exons, firstexons, intergenic, introns, promoters
chr19	3357813	3361679	3867	*	25.134	0.009	157	NFIC	5UTRs, cpg_islands, cpg_shores, enhancers_fantom, exons, firstexons, introns, promoters
chr8	54465581	54468103	2523	*	25.127	0.129	158		cpg_islands, cpg_shores, exons, firstexons, introns, promoters
chr10	93065789	93069437	3649	*	25.105	0.079	159	CYP26C1, CYP26A1, AL358613.3	3UTRs, cpg_islands, cpg_shores, exons, introns, lncrna_gencode
chr10	101214555	101220037	5483	*	25.08	0.065	160		cpg_islands, cpg_shores, intergenic
chr8	26035937	26053542	17606	*	25.054	0.089	161	EBF2	5UTRs, cpg_islands, cpg_shelves, cpg_shores, enhancers_fantom, exons, firstexons, intergenic, introns, promoters
chr19	39247548	39248115	568	*	25.034	0.266	162	IFNL4	cpg_islands, exons, introns
chr4	4852388	4863221	10834	*	24.961	0.07	163	MSX1	3UTRs, 5UTRs, cpg_islands, cpg_shores, enhancers_fantom, exons, firstexons, intergenic, introns, promoters
chr10	132784091	132789479	5389	*	24.922	0.086	164	NKX6-2	3UTRs, 5UTRs, cpg_islands, cpg_shores, enhancers_fantom, exons, firstexons, introns, promoters
chr13	27966005	27971757	5753	*	24.858	0.08	165	CDX2	5UTRs, cpg_islands, cpg_shores, enhancers_fantom, exons, firstexons, introns, promoters
chr17	2057880	2058073	194	*	24.759	0.548	166	HIC1	cpg_islands, exons
chr2	74513073	74516665	3593	*	24.636	0.093	167	TLX2	3UTRs, 5UTRs, cpg_islands, cpg_shores, exons, firstexons, introns, promoters
chr17	2023424	2026310	2887	*	24.627	0.039	168	RTN4RL1, LOC105371486, AC099684.3	5UTRs, cpg_islands, cpg_shores, enhancers_fantom, exons, firstexons, introns, lncrna_gencode, promoters
chr12	53971994	54018488	46495	*	24.62	0.062	169	HOXC10, HOXC11, HOXC8, HOXC9, HOXC4, HOXC6, HOTAIR, HOXC-AS1, HOXC-AS2, HOXC-AS3, HOXC5, MIR196A2, AC012531.2	3UTRs, 5UTRs, cpg_inter, cpg_islands, cpg_shelves, cpg_shores, enhancers_fantom, exons, firstexons, intergenic, introns, lncrna_gencode, promoters
chr12	54024055	54024386	332	*	24.583	0.11	170	HOXC4, HOXC5, HOXC6, AC012531.2	cpg_inter, introns, lncrna_gencode
chr7	117322010	117325098	3089	*	24.538	0.081	171	WNT2, LOC105375467, CFTR, AC002465.1	5UTRs, cpg_islands, cpg_shores, exons, firstexons, introns, lncrna_gencode, promoters
chr16	56669336	56670525	1190	*	24.502	0.195	172	MT1H	5UTRs, cpg_islands, cpg_shores, exons, firstexons, introns, promoters
chr2	74502272	74503821	1550	*	24.438	0.1	173	LBX2, LBX2-AS1, AC005041.3	5UTRs, cpg_islands, exons, firstexons, introns, lncrna_gencode, promoters
chr1	92482240	92487098	4859	*	24.434	-0.01	174	GFI1	5UTRs, cpg_islands, cpg_shores, enhancers_fantom, exons, firstexons, introns, promoters
chr1	110083060	110085030	1971	*	24.355	0.026	175	LINC01397	cpg_islands, cpg_shores, enhancers_fantom, exons, introns, lncrna_gencode
chr17	48576522	48579586	3065	*	24.303	0.003	176	HOXB4, HOXB3, HOXB-AS3, HOXB6	3UTRs, 5UTRs, cpg_islands, cpg_shelves, cpg_shores, enhancers_fantom, exons, firstexons, introns, lncrna_gencode, promoters
chr1	179742411	179744569	2159	*	24.301	0.102	177	FAM163A, AL359853.3	5UTRs, cpg_islands, cpg_shores, exons, firstexons, introns, lncrna_gencode, promoters
chr17	48742977	48755612	12636	*	24.292	0.119	178		cpg_inter, cpg_islands, cpg_shelves, cpg_shores, enhancers_fantom, intergenic
chr1	220878078	220881639	3562	*	24.277	0.038	179	MTARC1, HLX, HLX-AS1	3UTRs, 5UTRs, cpg_islands, cpg_shores, exons, firstexons, introns, lncrna_gencode, promoters
chr17	35486959	35488703	1745	*	24.259	0.053	180	SLFN12L, AC015911.11	5UTRs, cpg_islands, cpg_shores, exons, firstexons, introns, lncrna_gencode, promoters
chr17	48564271	48564675	405	*	24.243	-0.073	181	HOXB-AS3, HOXB3	cpg_islands, introns, lncrna_gencode
chr7	27195355	27208200	12846	*	24.234	0.07	182	HOXA13, HOTTIP	3UTRs, 5UTRs, cpg_islands, cpg_shelves, cpg_shores, exons, firstexons, intergenic, introns, lncrna_gencode, promoters
chr16	55327616	55332465	4850	*	24.2	0.089	183	IRX6, AC109462.1, AC109462.2	3UTRs, cpg_islands, cpg_shores, enhancers_fantom, exons, firstexons, introns, lncrna_gencode, promoters
chr2	113274034	113278511	4478	*	24.131	0.153	184	PAX8, PAX8-AS1	5UTRs, cpg_islands, cpg_shores, exons, introns, lncrna_gencode
chr10	117539186	117554590	15405	*	24.112	0.079	185	EMX2, EMX2OS	3UTRs, 5UTRs, cpg_islands, cpg_shelves, cpg_shores, enhancers_fantom, exons, firstexons, intergenic, introns, lncrna_gencode, promoters
chr20	2749805	2749954	150	*	24.093	0.381	186	EBF4	cpg_islands, exons, introns
chr12	57619357	57622254	2898	*	24.088	0.064	187	SLC26A10P, ARHGEF25, AC025165.1	3UTRs, cpg_islands, cpg_shores, exons, firstexons, introns, lncrna_gencode, promoters
chr2	176145114	176151119	6006	*	24.064	0.107	188	MIR10B, HOXD3, HOXD4	cpg_islands, cpg_shelves, cpg_shores, exons, firstexons, introns, promoters
chr10	99527915	99531579	3665	*	24.054	0.036	189	LINC01475, AL513542.1	cpg_islands, cpg_shores, exons, firstexons, introns, lncrna_gencode, promoters
chr14	74239029	74244438	5410	*	23.998	0.075	190	VSX2	5UTRs, cpg_islands, cpg_shelves, cpg_shores, exons, firstexons, introns, promoters
chr11	101126425	101130155	3731	*	23.911	0.121	191	PGR, PGR-AS1	5UTRs, cpg_islands, cpg_shores, exons, firstexons, introns, lncrna_gencode, promoters
chr19	12994968	12996644	1677	*	23.869	0.022	192	NFIX	5UTRs, cpg_islands, cpg_shores, exons, firstexons, introns, promoters
chr5	146335963	146346639	10677	*	23.847	0.11	193	POU4F3, RBM27, LOC105378213, AC011396.2	3UTRs, 5UTRs, cpg_islands, cpg_shelves, cpg_shores, enhancers_fantom, exons, firstexons, introns, lncrna_gencode, promoters
chr2	66443926	66444346	421	*	23.827	-0.124	194	MEIS1, MEIS1-AS2	cpg_shores, exons, firstexons, introns, lncrna_gencode, promoters
chr17	81340931	81342174	1244	*	23.799	0.16	195	AC027601.6	cpg_islands, cpg_shores, exons, firstexons, lncrna_gencode
chr2	176187087	176190442	3356	*	23.793	0.048	196	HOXD1, HAGLR, MIR7704, AC009336.2	3UTRs, 5UTRs, cpg_islands, cpg_shores, exons, firstexons, introns, lncrna_gencode, promoters
chr4	1401788	1409482	7695	*	23.766	0.085	197	NKX1-1	cpg_islands, cpg_shores, exons, firstexons, intergenic, introns, promoters
chr17	36931411	36946669	15259	*	23.609	0.088	198	LHX1, LHX1-DT, AC243773.1	3UTRs, 5UTRs, cpg_islands, cpg_shores, enhancers_fantom, exons, firstexons, introns, lncrna_gencode, promoters
chr12	53925677	53971047	45371	*	23.608	0.082	199	HOXC12, HOXC13, HOTAIR, HOXC13-AS	3UTRs, 5UTRs, cpg_islands, cpg_shelves, cpg_shores, exons, firstexons, intergenic, introns, lncrna_gencode, promoters
chr10	93060322	93061051	730	*	23.545	0.38	200	CYP26C1, AL358613.1	5UTRs, cpg_islands, exons, firstexons, lncrna_gencode, promoters
chr22	49848122	49850077	1956	*	23.53	0.066	201		cpg_islands, enhancers_fantom
chr2	20664674	20667901	3228	*	23.501	0.044	202	GDF7	5UTRs, cpg_islands, cpg_shores, exons, firstexons, introns, promoters
chr5	1873280	1888399	15120	*	23.464	0.056	203	IRX4, CTD-2194D22.4, IRX4-AS1, AC025183.1, AC025183.2	3UTRs, 5UTRs, cpg_islands, cpg_shores, enhancers_fantom, exons, firstexons, intergenic, introns, lncrna_gencode, promoters
chr11	122975245	122980925	5681	*	23.379	0.106	204	BSX	3UTRs, cpg_islands, cpg_shelves, cpg_shores, enhancers_fantom, exons, intergenic, introns
chr7	1227618	1250217	22600	*	23.283	0.09	205	UNCX	3UTRs, 5UTRs, cpg_islands, cpg_shelves, cpg_shores, enhancers_fantom, exons, firstexons, intergenic, introns, promoters
chr20	21698285	21717389	19105	*	23.26	0.075	206	PAX1, LINC01726	3UTRs, 5UTRs, cpg_inter, cpg_islands, cpg_shelves, cpg_shores, exons, firstexons, introns, lncrna_gencode, promoters
chr10	123132277	123151770	19494	*	23.252	0.089	207	HMX2, HMX3	3UTRs, 5UTRs, cpg_islands, cpg_shelves, cpg_shores, exons, firstexons, intergenic, introns, promoters
chr20	62477509	62478606	1098	*	23.243	0.017	208	AL499627.2	cpg_shores, exons, firstexons, lncrna_gencode, promoters
chr1	35573147	35573714	568	*	23.193	0.165	209	TFAP2E, TFAP2E-AS1, AC004865.2	5UTRs, cpg_islands, cpg_shores, exons, firstexons, introns, lncrna_gencode, promoters
chr17	9020562	9024714	4153	*	23.165	0.042	210	NTN1	5UTRs, cpg_islands, cpg_shores, exons, firstexons, introns, promoters
chr12	54172933	54173866	934	*	23.161	0.004	211	SMUG1	cpg_inter, exons, firstexons, introns, promoters
chr2	20669346	20670319	974	*	23.12	0.319	212	GDF7	cpg_islands, cpg_shores, introns
chr10	100824531	100831208	6678	*	23.098	0.044	213	PAX2	3UTRs, cpg_islands, cpg_shores, exons, intergenic, introns
chr9	93944570	93956219	11650	*	23.064	0.061	214	BARX1, BARX1-DT	3UTRs, 5UTRs, cpg_islands, cpg_shores, exons, firstexons, intergenic, introns, lncrna_gencode, promoters
chr11	16610334	16614739	4406	*	22.936	0.122	215	SOX6, LOC105376571	5UTRs, cpg_islands, cpg_shores, exons, firstexons, introns, promoters
chr15	41501199	41503517	2319	*	22.902	0.101	216	ITPKA	3UTRs, cpg_islands, cpg_shores, exons, firstexons, introns, promoters
chr17	61459926	61463002	3077	*	22.794	0.071	217	TBX4, AC005901.1	cpg_islands, cpg_shelves, cpg_shores, exons, firstexons, introns, lncrna_gencode
chr6	37695871	37699466	3596	*	22.674	0.013	218	MDGA1	5UTRs, cpg_islands, cpg_shores, exons, firstexons, introns, promoters
chr9	77011706	77024172	12467	*	22.658	0.092	219	FOXB2	cpg_islands, cpg_shelves, cpg_shores, exons, firstexons, intergenic, promoters
chr1	47228910	47232690	3781	*	22.655	0.046	220	TAL1, AL135960.1	5UTRs, cpg_islands, cpg_shores, exons, firstexons, introns, lncrna_gencode, promoters
chr10	101137779	101143910	6132	*	22.628	0.081	221	TLX1	3UTRs, cpg_islands, cpg_shelves, cpg_shores, exons, intergenic
chr4	41877738	41883129	5392	*	22.609	0.102	222	LINC00682, LOC105374426, AC108210.1	cpg_islands, cpg_shores, enhancers_fantom, exons, firstexons, introns, lncrna_gencode, promoters
chr1	165350478	165357907	7430	*	22.525	0.062	223	LMX1A	5UTRs, cpg_islands, cpg_shores, enhancers_fantom, exons, firstexons, introns, promoters
chr7	27094478	27097525	3048	*	22.468	0.079	224	HOXA1, HOTAIRM1	3UTRs, 5UTRs, cpg_islands, cpg_shores, exons, firstexons, introns, lncrna_gencode, promoters
chr1	197904532	197921713	17182	*	22.446	0.095	225	C1orf53, LHX9	3UTRs, 5UTRs, cpg_islands, cpg_shelves, cpg_shores, exons, firstexons, introns, promoters
chr5	77844134	77845195	1062	*	22.386	0.092	226	TBCA	cpg_islands, cpg_shores, enhancers_fantom, introns
chr9	126609753	126615871	6119	*	22.386	0.059	227	LMX1B, LMX1B-DT, AL161908.1	5UTRs, cpg_islands, cpg_shores, exons, firstexons, introns, lncrna_gencode, promoters
chr20	9506320	9509843	3524	*	22.341	0.09	228	LAMP5-AS1	cpg_islands, cpg_shelves, cpg_shores, exons, introns, lncrna_gencode
chr4	173537350	173539712	2363	*	22.302	0.06	229	HAND2-AS1	cpg_islands, cpg_shores, exons, introns, lncrna_gencode
chr9	136201388	136202618	1231	*	22.268	0.081	230	LHX3	5UTRs, cpg_islands, exons, firstexons, introns, promoters
chr1	217133836	217140942	7107	*	22.257	0.093	231	ESRRG	5UTRs, cpg_islands, cpg_shelves, cpg_shores, enhancers_fantom, exons, firstexons, introns, promoters
chr7	27211890	27213819	1930	*	22.239	0.124	232	AC004080.7	cpg_islands, cpg_shores, enhancers_fantom, exons, firstexons, introns, lncrna_gencode, promoters
chr17	76074175	76077555	3381	*	22.232	0.095	233	GALR2	3UTRs, 5UTRs, cpg_islands, cpg_shores, exons, firstexons, introns, promoters
chr2	222288066	222314765	26700	*	22.176	0.093	234	LOC122319436, PAX3, CCDC140	3UTRs, 5UTRs, cpg_islands, cpg_shelves, cpg_shores, enhancers_fantom, exons, firstexons, intergenic, introns, promoters
chr5	55221918	55222542	625	*	22.157	0.352	235	MCIDAS	3UTRs, cpg_shores, exons, introns
chr11	2136490	2146531	10042	*	22.056	0.03	236	IGF2, IGF2-AS, INS-IGF2	5UTRs, cpg_islands, cpg_shelves, cpg_shores, enhancers_fantom, exons, firstexons, introns, lncrna_gencode, promoters
chr2	156329090	156329835	746	*	22.052	0.514	237	NR4A2	cpg_islands, exons, firstexons, introns, promoters
chr15	41492829	41496106	3278	*	22.046	0.045	238	ITPKA	5UTRs, cpg_islands, cpg_shores, enhancers_fantom, exons, firstexons, introns, promoters
chr19	39264076	39265623	1548	*	21.988	0.153	239		cpg_islands, cpg_shores, enhancers_fantom, exons, firstexons, introns, promoters
chr17	48646122	48647829	1708	*	21.847	0.042	240	LINC02086, LOC101060400, AC103702.2	cpg_islands, cpg_shores, exons, firstexons, introns, lncrna_gencode, promoters
chr12	114437127	114452276	15150	*	21.84	0.057	241	LOC105369998	cpg_islands, cpg_shelves, cpg_shores, exons, firstexons, intergenic, introns, promoters
chr4	107147	108191	1045	*	21.81	0.185	242		cpg_islands, cpg_shores, promoters
chr4	13520338	13549492	29155	*	21.705	0.088	243	NKX3-2, LINC01097, LINC01096	3UTRs, 5UTRs, cpg_islands, cpg_shelves, cpg_shores, exons, firstexons, intergenic, introns, lncrna_gencode, promoters
chr2	172079837	172104652	24816	*	21.699	0.075	244	DLX1, DLX2, METAP1D, DLX2-DT	3UTRs, 5UTRs, cpg_islands, cpg_shelves, cpg_shores, enhancers_fantom, exons, firstexons, intergenic, introns, lncrna_gencode, promoters
chr12	49344527	49348094	3568	*	21.664	0.02	245	DNAJC22	5UTRs, cpg_islands, cpg_shores, enhancers_fantom, exons, firstexons, introns, promoters
chr14	94766772	94776382	9611	*	21.644	0.079	246	GSC, AL121612.2	3UTRs, 5UTRs, cpg_islands, cpg_shelves, cpg_shores, enhancers_fantom, exons, firstexons, intergenic, introns, lncrna_gencode, promoters
chr6	108113287	108120659	7373	*	21.64	0.049	247	OSTM1	cpg_islands, cpg_shores, enhancers_fantom, introns
chr15	74127529	74137465	9937	*	21.636	0.082	248	ISLR2, LOC283731, AC010931.2	3UTRs, 5UTRs, cpg_islands, cpg_shores, exons, firstexons, introns, lncrna_gencode, promoters
chr2	161414221	161428202	13982	*	21.602	0.138	249	TBR1, SLC4A10, AC009487.1, AC009487.3	3UTRs, 5UTRs, cpg_islands, cpg_shelves, cpg_shores, exons, firstexons, introns, lncrna_gencode, promoters
chr12	54105788	54107795	2008	*	21.592	0.105	250	FLJ12825, FAM242C, AC023794.1	cpg_islands, cpg_shores, exons, firstexons, introns, lncrna_gencode, promoters
chr2	19350141	19352238	2098	*	21.561	0.026	251	OSR1	3UTRs, cpg_islands, cpg_shores, exons
chr11	114058777	114061701	2925	*	21.552	0.01	252	ZBTB16	5UTRs, cpg_islands, cpg_shores, enhancers_fantom, exons, firstexons, introns, promoters
chr2	176066488	176126310	59823	*	21.551	0.111	253	EVX2, HOXD10, HOXD11, HOXD12, HOXD13, HOXD9, HOXD-AS2	3UTRs, 5UTRs, cpg_islands, cpg_shelves, cpg_shores, enhancers_fantom, exons, firstexons, intergenic, introns, lncrna_gencode, promoters
chr3	27712037	27715833	3797	*	21.512	0.124	254	LINC02084	cpg_islands, cpg_shores, enhancers_fantom, exons, firstexons, intergenic, lncrna_gencode, promoters
chr5	159097112	159101229	4118	*	21.489	0.045	255	EBF1, LINC02202, LOC107986467	5UTRs, cpg_islands, cpg_shores, exons, firstexons, introns, lncrna_gencode, promoters
chr22	19723072	19724993	1922	*	21.437	0.054	256	GP1BB, SEPT5-GP1BB, SEPTIN5	3UTRs, 5UTRs, cpg_islands, cpg_shores, exons, firstexons, intergenic, introns, promoters
chr17	1228017	1230397	2381	*	21.412	0.014	257	ABR	5UTRs, cpg_islands, cpg_shores, exons, firstexons, introns, promoters
chr18	77248742	77252266	3525	*	21.392	0.115	258	GALR1	5UTRs, cpg_islands, cpg_shores, enhancers_fantom, exons, firstexons, introns, promoters
chr4	185015704	185022605	6902	*	21.377	0.057	259	HELT	3UTRs, 5UTRs, cpg_islands, cpg_shores, exons, firstexons, intergenic, introns, promoters
chr2	232485418	232488226	2809	*	21.353	0.062	260	ECEL1	5UTRs, cpg_islands, cpg_shores, exons, firstexons, introns, promoters
chr12	1529700	1532004	2305	*	21.304	0.035	261	WNT5B	5UTRs, cpg_islands, cpg_shores, enhancers_fantom, exons, firstexons, introns, promoters
chr2	118831545	118861160	29616	*	21.263	0.07	262	EN1, LINC01956	3UTRs, 5UTRs, cpg_islands, cpg_shelves, cpg_shores, exons, firstexons, intergenic, introns, lncrna_gencode, promoters
chr19	18788152	18791572	3421	*	21.261	0.06	263	COMP	5UTRs, cpg_islands, cpg_shores, exons, firstexons, introns, promoters
chr7	27220181	27220910	730	*	21.253	0.094	264		cpg_islands, cpg_shores, intergenic
chr20	21505077	21525216	20140	*	21.25	0.072	265	NKX2-2, NKX2-2-AS1	3UTRs, 5UTRs, cpg_islands, cpg_shelves, cpg_shores, enhancers_fantom, exons, firstexons, intergenic, introns, lncrna_gencode, promoters
chr17	9001674	9004762	3089	*	21.132	0.049	266		cpg_islands, cpg_shores, intergenic
chr11	44308729	44323822	15094	*	21.075	0.068	267	ALX4	5UTRs, cpg_islands, cpg_shelves, cpg_shores, enhancers_fantom, exons, firstexons, intergenic, introns, promoters
chr6	99601972	99617009	15038	*	20.985	0.103	268	PRDM13	3UTRs, 5UTRs, cpg_islands, cpg_shelves, cpg_shores, enhancers_fantom, exons, firstexons, intergenic, introns, promoters
chr3	138935829	138940264	4436	*	20.917	0.071	269	LINC01391	cpg_islands, cpg_shores, exons, introns, lncrna_gencode
chr10	99540175	99541411	1237	*	20.912	-0.039	270		cpg_islands, cpg_shores, enhancers_fantom, intergenic
chr2	218879682	218881057	1376	*	20.898	0.044	271	WNT10A	5UTRs, cpg_islands, cpg_shores, enhancers_fantom, exons, firstexons, promoters
chr2	218892167	218893804	1638	*	20.871	-0.03	272	WNT10A	3UTRs, cpg_islands, cpg_shores, exons, firstexons, introns, promoters
chr19	2289324	2291302	1979	*	20.863	0.05	273	LINGO3, SPPL2B	3UTRs, cpg_islands, cpg_shores, exons, firstexons, introns
chr7	156999150	157023648	24499	*	20.845	0.052	274	MNX1, MNX1-AS1, MNX1-AS2	3UTRs, 5UTRs, cpg_islands, cpg_shelves, cpg_shores, enhancers_fantom, exons, firstexons, intergenic, introns, lncrna_gencode, promoters
chr7	65508435	65510337	1903	*	20.831	0.065	275		cpg_islands, cpg_shores, exons, firstexons, intergenic, promoters
chr16	56667678	56668447	770	*	20.811	0.131	276	MT1G	5UTRs, cpg_shores, exons, firstexons, introns, promoters
chr6	1624200	1626674	2475	*	20.787	0.111	277	GMDS	cpg_islands, cpg_shores, exons, firstexons, introns, promoters
chr6	105985603	105986517	915	*	20.785	0.191	278		cpg_islands, cpg_shores, enhancers_fantom, intergenic
chr2	219057226	219061791	4566	*	20.758	0.051	279	IHH, MIR3131	5UTRs, cpg_islands, cpg_shores, exons, firstexons, introns, promoters
chr11	31796208	31822419	26212	*	20.738	0.086	280	PAX6, RCN1, PAX6-AS1, PAUPAR	3UTRs, 5UTRs, cpg_islands, cpg_shelves, cpg_shores, enhancers_fantom, exons, firstexons, introns, lncrna_gencode, promoters
chr17	48603688	48604957	1270	*	20.734	0.442	281	HOXB6, HOXB-AS3	5UTRs, cpg_inter, cpg_shelves, exons, firstexons, introns, lncrna_gencode, promoters
chr3	62377038	62380344	3307	*	20.712	0.126	282		cpg_islands, cpg_shores, enhancers_fantom, intergenic
chr12	114392740	114415253	22514	*	20.621	0.061	283	TBX5, TBX5-AS1	5UTRs, cpg_islands, cpg_shelves, cpg_shores, enhancers_fantom, exons, firstexons, intergenic, introns, lncrna_gencode, promoters
chr6	1604165	1615511	11347	*	20.619	0.078	284	FOXC1, FOXCUT	3UTRs, 5UTRs, cpg_islands, cpg_shores, enhancers_fantom, exons, firstexons, intergenic, introns, lncrna_gencode, promoters
chr19	1744478	1768558	24081	*	20.596	0.035	285	ONECUT3, AC005256.1	5UTRs, cpg_islands, cpg_shelves, cpg_shores, enhancers_fantom, exons, firstexons, introns, lncrna_gencode, promoters
chr1	47416145	47417340	1196	*	20.586	0.105	286	FOXE3	3UTRs, 5UTRs, cpg_islands, cpg_shores, exons, firstexons, promoters
chr6	41371330	41376125	4796	*	20.521	0.07	287		cpg_islands, cpg_shores, enhancers_fantom, intergenic
chr15	76334799	76347481	12683	*	20.482	0.11	288	ISL2, AC027243.1, AC027243.2	3UTRs, 5UTRs, cpg_islands, cpg_shores, enhancers_fantom, exons, firstexons, intergenic, introns, lncrna_gencode, promoters
chr7	136868211	136871568	3358	*	20.48	0.093	289	CHRM2, LOC349160, AC009264.1	5UTRs, cpg_islands, cpg_shores, exons, firstexons, introns, lncrna_gencode, promoters
chr5	73295673	73304291	8619	*	20.476	0.109	290		cpg_islands, cpg_shelves, cpg_shores, enhancers_fantom, intergenic
chr1	228004302	228009866	5565	*	20.474	0.043	291	WNT3A	5UTRs, cpg_islands, cpg_shelves, cpg_shores, exons, firstexons, introns, promoters
chr17	39595089	39608727	13639	*	20.435	0.083	292	NEUROD2	3UTRs, 5UTRs, cpg_inter, cpg_islands, cpg_shelves, cpg_shores, enhancers_fantom, exons, firstexons, intergenic, introns, promoters
chr2	238846233	238849886	3654	*	20.42	0.066	293	TWIST2	3UTRs, 5UTRs, cpg_islands, cpg_shores, enhancers_fantom, exons, firstexons, introns, promoters
chr5	174730770	174736454	5685	*	20.375	0.101	294	MSX2	3UTRs, cpg_islands, cpg_shores, exons, intergenic
chr7	27235213	27236254	1042	*	20.363	0.059	295		cpg_islands, cpg_shores, intergenic
chr18	75204363	75205414	1052	*	20.316	0.269	296	PTGR3	5UTRs, cpg_islands, cpg_shores, enhancers_fantom, exons, firstexons, introns
chr1	156434438	156441066	6629	*	20.265	0.105	297	MIR9-1HG	cpg_inter, cpg_islands, cpg_shelves, cpg_shores, enhancers_fantom, introns
chr17	2053373	2057815	4443	*	20.262	0.056	298	HIC1	5UTRs, cpg_islands, exons, firstexons, introns, promoters
chr14	36502333	36526224	23892	*	20.261	0.09	299	NKX2-1, SFTA3, NKX2-1-AS1, AL132857.1	3UTRs, 5UTRs, cpg_islands, cpg_shelves, cpg_shores, enhancers_fantom, exons, firstexons, introns, lncrna_gencode, promoters
chr11	118607258	118608916	1659	*	20.255	-0.004	300	PHLDB1	5UTRs, cpg_islands, cpg_shores, exons, firstexons, introns, promoters
chr3	62364631	62376414	11784	*	20.237	0.117	301	FEZF2, PTPRG-AS1	3UTRs, 5UTRs, cpg_islands, cpg_shelves, cpg_shores, exons, firstexons, introns, lncrna_gencode, promoters
chr4	56655042	56656757	1716	*	20.135	0.034	302	HOPX	5UTRs, cpg_islands, cpg_shores, exons, firstexons, introns, promoters
chr5	77627663	77646020	18358	*	20.108	0.134	303	OTP	3UTRs, 5UTRs, cpg_islands, cpg_shelves, cpg_shores, enhancers_fantom, exons, firstexons, intergenic, introns, promoters
chr3	129001087	129002458	1372	*	20.074	0	304	EFCC1, CFAP92	5UTRs, cpg_islands, cpg_shores, exons, firstexons, introns, promoters
chr5	154470310	154487987	17678	*	20.064	0.084	305	HAND1, AC026688.2	3UTRs, 5UTRs, cpg_inter, cpg_islands, cpg_shelves, cpg_shores, enhancers_fantom, exons, firstexons, intergenic, introns, lncrna_gencode, promoters
chr7	97001850	97008056	6207	*	19.955	0.119	306	DLX6, DLX6-AS1	5UTRs, cpg_islands, cpg_shores, exons, firstexons, introns, lncrna_gencode, promoters
chr2	19352917	19353211	295	*	19.936	0.02	307	OSR1	cpg_shores, exons, firstexons, introns
chr17	79796296	79807143	10848	*	19.925	0.055	308	CBX8, AC100791.2	5UTRs, cpg_islands, cpg_shelves, cpg_shores, enhancers_fantom, exons, firstexons, intergenic, introns, lncrna_gencode, promoters
chr12	49537577	49540157	2581	*	19.922	0.058	309	KCNH3, AC020612.4	5UTRs, cpg_islands, cpg_shores, exons, firstexons, introns, lncrna_gencode, promoters
chr5	181058942	181060004	1063	*	19.888	0.102	310	BTNL9	3UTRs, cpg_islands, cpg_shores, exons, introns
chr2	72913341	72921606	8266	*	19.876	0.052	311	EMX1	5UTRs, cpg_islands, cpg_shelves, cpg_shores, enhancers_fantom, exons, firstexons, introns, promoters
chr11	118609559	118611348	1790	*	19.856	0.012	312	PHLDB1	5UTRs, cpg_islands, cpg_shores, enhancers_fantom, exons, firstexons, introns, promoters
chr20	63004819	63010946	6128	*	19.797	0.049	313	BHLHE23, LINC01749	3UTRs, 5UTRs, cpg_islands, cpg_shores, enhancers_fantom, exons, firstexons, introns, lncrna_gencode, promoters
chr2	74497785	74500079	2295	*	19.769	0.113	314	LBX2	3UTRs, 5UTRs, cpg_islands, cpg_shores, exons, firstexons, introns, promoters
chr2	218988995	218997080	8086	*	19.728	0.044	315	CRYBA2, LINC00608	3UTRs, 5UTRs, cpg_islands, cpg_shelves, cpg_shores, exons, firstexons, intergenic, introns, lncrna_gencode, promoters
chr3	196968191	196970227	2037	*	19.701	0.007	316	PIGZ	5UTRs, cpg_islands, cpg_shores, enhancers_fantom, exons, firstexons, introns, promoters
chr3	137759528	137774087	14560	*	19.597	0.078	317	SOX14, LINC01210	3UTRs, 5UTRs, cpg_islands, cpg_shores, exons, firstexons, intergenic, introns, lncrna_gencode, promoters
chr7	150799749	150801820	2072	*	19.593	0.131	318	TMEM176A, TMEM176B	5UTRs, cpg_islands, cpg_shores, exons, firstexons, introns, promoters
chr2	236162241	236175831	13591	*	19.548	0.085	319	GBX2, AC019068.1	3UTRs, 5UTRs, cpg_islands, cpg_shelves, cpg_shores, enhancers_fantom, exons, firstexons, intergenic, introns, lncrna_gencode, promoters
chr1	46487779	46494895	7117	*	19.519	0.085	320	DMBX1	5UTRs, cpg_islands, cpg_shelves, cpg_shores, enhancers_fantom, exons, firstexons, introns, promoters
chr10	93566472	93568406	1935	*	19.472	0.081	321	FFAR4	5UTRs, cpg_islands, cpg_shores, enhancers_fantom, exons, firstexons, introns, promoters
chr20	25081011	25085274	4264	*	19.468	0.079	322	VSX1	5UTRs, cpg_islands, cpg_shores, exons, firstexons, introns, promoters
chr9	126617039	126627251	10213	*	19.4	0.092	323	LMX1B	cpg_inter, cpg_islands, cpg_shelves, cpg_shores, enhancers_fantom, introns
chr7	157682500	157694596	12097	*	19.34	0.055	324	PTPRN2	cpg_islands, cpg_shores, enhancers_fantom, exons, introns
chr9	132578516	132591386	12871	*	19.334	0.094	325	BARHL1	3UTRs, 5UTRs, cpg_islands, cpg_shores, enhancers_fantom, exons, firstexons, intergenic, introns, promoters
chr8	54469531	54470767	1237	*	19.279	0.087	326		cpg_islands, cpg_shores, enhancers_fantom, exons, intergenic, introns
chr17	48717555	48735945	18391	*	19.19	0.093	327	HOXB13, PRAC1, PRAC2, LOC105371811, MIR3185, AC091179.1	3UTRs, 5UTRs, cpg_islands, cpg_shelves, cpg_shores, exons, firstexons, intergenic, introns, lncrna_gencode, promoters
chr11	8267803	8269191	1389	*	19.179	0.04	328	LMO1	5UTRs, cpg_islands, cpg_shores, exons, firstexons, introns, promoters
chr13	27952962	27955361	2400	*	19.162	0.066	329	LINC00543	cpg_islands, cpg_shores, exons, firstexons, lncrna_gencode, promoters
chr11	16603953	16608580	4628	*	19.159	0.062	330	SOX6	cpg_islands, cpg_shores, enhancers_fantom, exons, firstexons, introns, promoters
chr17	68196120	68201293	5174	*	19.153	0.032	331	ARHGAP27P2	cpg_islands, cpg_shores, enhancers_fantom, exons, firstexons, intergenic, promoters
chr17	35495730	35496566	837	*	19.071	0.603	332	SLFN12L, AC015911.11	cpg_inter, introns, lncrna_gencode
chr22	19148686	19151472	2787	*	19.07	0.067	333	GSC2	3UTRs, 5UTRs, cpg_islands, cpg_shores, exons, firstexons, introns, promoters
chr1	118996266	119009560	13295	*	19.06	0.092	334	LOC105378933, AL139420.1, AL139420.2	cpg_islands, cpg_shelves, cpg_shores, exons, firstexons, intergenic, introns, lncrna_gencode, promoters
chr10	75407257	75409931	2675	*	19.052	0.044	335	LOC101929234, ZNF503-AS2, AC010997.4, AC010997.5	cpg_islands, cpg_shores, exons, firstexons, introns, lncrna_gencode, promoters
chr7	27179566	27180211	646	*	19.03	0.135	336	HOXA10, HOXA10-HOXA9	5UTRs, cpg_islands, cpg_shores, exons, firstexons, introns, promoters
chr1	26045373	26047043	1671	*	19.028	0.052	337	SLC30A2, AL391650.2	5UTRs, cpg_islands, cpg_shores, exons, firstexons, introns, lncrna_gencode, promoters
chr2	176177764	176179279	1516	*	19.017	0.055	338	HAGLR, HAGLROS	cpg_islands, cpg_shores, exons, firstexons, introns, lncrna_gencode, promoters
chr15	96408461	96418272	9812	*	18.992	0.087	339		cpg_islands, cpg_shelves, cpg_shores, enhancers_fantom, intergenic
chr2	176171310	176176250	4941	*	18.98	0.122	340	HOXD3, HAGLR	3UTRs, cpg_islands, cpg_shelves, cpg_shores, exons, introns, lncrna_gencode
chr22	50603323	50604586	1264	*	18.977	0.157	341	MAPK8IP2	cpg_islands, cpg_shores, exons, firstexons, introns
chr10	93071378	93076203	4826	*	18.97	0.033	342	CYP26A1, AL358613.2, AL358613.3	3UTRs, 5UTRs, cpg_islands, cpg_shores, enhancers_fantom, exons, firstexons, introns, lncrna_gencode, promoters
chr12	53750830	53752242	1413	*	18.962	0.074	343	CISTR, LOC107984525, AC076968.2	cpg_islands, cpg_shores, enhancers_fantom, exons, firstexons, introns, lncrna_gencode, promoters
chr18	59218985	59221800	2816	*	18.95	0.071	344	GRP	5UTRs, cpg_islands, cpg_shores, exons, firstexons, introns, promoters
chr10	23171307	23175586	4280	*	18.909	0.084	345		cpg_islands, cpg_shores, intergenic
chr2	86788927	86791731	2805	*	18.901	0.082	346	CD8A	5UTRs, cpg_islands, cpg_shores, exons, firstexons, introns, promoters
chr2	176126673	176138024	11352	*	18.876	0.092	347	HOXD8, HOXD3, HOXD-AS2, LOC401021	3UTRs, 5UTRs, cpg_islands, cpg_shelves, cpg_shores, exons, firstexons, introns, lncrna_gencode, promoters
chr17	81386494	81387860	1367	*	18.874	-0.007	348	AC110285.5	cpg_islands, cpg_shores, enhancers_fantom, exons, firstexons, lncrna_gencode, promoters
chr14	52267437	52269238	1802	*	18.872	0.029	349	PTGDR	5UTRs, cpg_islands, cpg_shores, exons, firstexons, introns, promoters
chr3	138948976	138950665	1690	*	18.796	0.062	350	FOXL2NB	3UTRs, cpg_islands, cpg_shores, exons, introns
chr6	100444513	100469915	25403	*	18.788	0.169	351	SIM1	5UTRs, cpg_islands, cpg_shelves, cpg_shores, enhancers_fantom, exons, firstexons, introns, promoters
chr12	54049328	54055179	5852	*	18.758	0.097	352	HOXC4	5UTRs, cpg_islands, cpg_shelves, cpg_shores, enhancers_fantom, exons, firstexons, introns, promoters
chr8	10729103	10734974	5872	*	18.744	0.075	353	SOX7, LOC102723313, AC105001.1	5UTRs, cpg_islands, cpg_shores, enhancers_fantom, exons, firstexons, introns, lncrna_gencode, promoters
chr1	18629355	18647486	18132	*	18.742	0.045	354	PAX7	5UTRs, cpg_islands, cpg_shores, enhancers_fantom, exons, firstexons, introns, promoters
chr5	55226167	55234472	8306	*	18.737	0.034	355	CCNO, MCIDAS, LOC105378973, AC026704.1	3UTRs, 5UTRs, cpg_islands, cpg_shores, exons, firstexons, introns, lncrna_gencode, promoters
chr12	113461826	113481588	19763	*	18.704	0.067	356	LHX5, LHX5-AS1	3UTRs, 5UTRs, cpg_islands, cpg_shores, enhancers_fantom, exons, firstexons, intergenic, introns, lncrna_gencode, promoters
chr10	75399824	75405591	5768	*	18.699	0.05	357	ZNF503, ZNF503-AS2, AC010997.3	5UTRs, cpg_islands, enhancers_fantom, exons, firstexons, introns, lncrna_gencode, promoters
chr1	118979006	118994998	15993	*	18.697	0.141	358	TBX15	5UTRs, cpg_islands, cpg_shelves, cpg_shores, enhancers_fantom, exons, firstexons, intergenic, introns, promoters
chr19	3369541	3369725	185	*	18.672	0.275	359	NFIC	cpg_islands, enhancers_fantom, introns
chr1	224615603	224618708	3106	*	18.652	0.033	360	CNIH3, CNIH3-AS2, AC096537.1	5UTRs, cpg_islands, cpg_shores, enhancers_fantom, exons, firstexons, introns, lncrna_gencode, promoters
chr13	49219758	49221472	1715	*	18.614	0.101	361	MLNR	cpg_islands, cpg_shores, exons, firstexons, introns, promoters
chr1	110606235	110608394	2160	*	18.589	0.04	362	KCNA2	5UTRs, cpg_islands, cpg_shores, exons, firstexons, introns, promoters
chr19	45217400	45217818	419	*	18.582	-0.066	363	EXOC3L2, MARK4	cpg_islands, cpg_shores, exons, introns
chr9	37025054	37032256	7203	*	18.548	0.062	364	PAX5	5UTRs, cpg_islands, cpg_shores, enhancers_fantom, exons, firstexons, introns, promoters
chr6	149987846	149992004	4159	*	18.542	0.034	365		cpg_islands, cpg_shelves, cpg_shores, intergenic
chr16	56625078	56626478	1401	*	18.533	0.078	366	MT1E	5UTRs, cpg_islands, cpg_shores, exons, firstexons, introns, promoters
chr2	20670326	20672465	2140	*	18.53	0.334	367	GDF7	3UTRs, cpg_islands, cpg_shores, exons, introns
chr17	48738069	48740467	2399	*	18.522	0.091	368		cpg_inter, intergenic
chr1	220876588	220877645	1058	*	18.511	0.102	369	HLX-AS1, MTARC1	cpg_islands, cpg_shores, enhancers_fantom, introns, lncrna_gencode
chr8	11675916	11688187	12272	*	18.501	0.067	370	GATA4	5UTRs, cpg_inter, cpg_islands, cpg_shelves, cpg_shores, enhancers_fantom, exons, firstexons, introns, promoters
chr14	101559554	101561831	2278	*	18.467	0.149	371	DIO3, DIO3OS, MIR1247	5UTRs, cpg_islands, cpg_shores, exons, firstexons, introns, lncrna_gencode, promoters
chr15	40281855	40283888	2034	*	18.458	0.043	372	ANKRD63, PLCB2	5UTRs, cpg_islands, exons, firstexons, introns, promoters
chr16	73062750	73067059	4310	*	18.412	0.079	373	ZFHX3	cpg_islands, cpg_shores, enhancers_fantom, introns
chr12	57626907	57628718	1812	*	18.383	0.119	374	B4GALNT1	3UTRs, cpg_islands, cpg_shores, exons, firstexons, introns
chr1	181317246	181319472	2227	*	18.372	0.051	375	CACNA1E	5UTRs, cpg_islands, cpg_shores, exons, firstexons, introns, promoters
chr2	45000323	45003024	2702	*	18.333	0.099	376		cpg_islands, cpg_shores, intergenic
chr14	36644974	36668106	23133	*	18.306	0.085	377	PAX9, LOC105370455, AL079303.1, AL132857.1	5UTRs, cpg_islands, cpg_shelves, cpg_shores, enhancers_fantom, exons, firstexons, introns, lncrna_gencode, promoters
chr12	126725659	126728032	2374	*	18.294	0.142	378	LINC00943	cpg_islands, cpg_shores, exons, firstexons, introns, lncrna_gencode, promoters
chr17	49962851	49967444	4594	*	18.264	0.072	379		cpg_islands, cpg_shores, exons, firstexons, intergenic, promoters
chr6	149936856	149942626	5771	*	18.244	0.046	380	ULBP2	5UTRs, cpg_islands, cpg_shores, enhancers_fantom, exons, firstexons, intergenic, introns, promoters
chr8	22048349	22049559	1211	*	18.238	0.076	381	FGF17, DMTN	3UTRs, 5UTRs, cpg_islands, cpg_shores, exons, firstexons, introns, promoters
chr14	101456430	101459790	3361	*	18.236	0.09	382	AL049836.2	cpg_islands, cpg_shores, exons, intergenic, introns, lncrna_gencode
chr11	124758022	124759202	1181	*	18.228	0.116	383	ESAM, ESAM-AS1, AP000866.2	cpg_islands, cpg_shores, exons, firstexons, introns, lncrna_gencode, promoters
chr2	44932081	44946580	14500	*	18.196	0.107	384	SIX3, LINC01833, SIX3-AS1	3UTRs, 5UTRs, cpg_islands, cpg_shores, enhancers_fantom, exons, firstexons, introns, lncrna_gencode, promoters
chr10	86362968	86367873	4906	*	18.167	0.036	385	GRID1	5UTRs, cpg_islands, cpg_shores, exons, firstexons, introns, promoters
chr15	89401584	89413872	12289	*	18.157	0.068	386	MIR9-3HG	cpg_islands, cpg_shelves, cpg_shores, enhancers_fantom, exons, firstexons, introns
chr14	92322349	92324719	2371	*	18.155	0.048	387	SLC24A4	5UTRs, cpg_islands, cpg_shores, exons, firstexons, introns, promoters
chr17	74935568	74936939	1372	*	18.13	0.089	388	OTOP3	5UTRs, cpg_islands, cpg_shores, exons, firstexons, introns, promoters
chr10	129956659	129973291	16633	*	18.106	0.092	389	EBF3	5UTRs, cpg_islands, cpg_shores, enhancers_fantom, exons, firstexons, introns, promoters
chr2	109128017	109130549	2533	*	18.096	0.014	390	SH3RF3, SH3RF3-AS1	5UTRs, cpg_islands, cpg_shores, exons, firstexons, introns, lncrna_gencode, promoters
chr12	54019726	54020244	519	*	18.066	0.119	391	HOXC4, HOXC5, HOXC6, AC012531.1, AC012531.2	cpg_shores, enhancers_fantom, exons, firstexons, introns, lncrna_gencode, promoters
chr11	72239299	72241825	2527	*	18.064	0.03	392	PHOX2A	3UTRs, cpg_islands, cpg_shores, exons, firstexons, introns, promoters
chr9	136195224	136200592	5369	*	18.061	0.008	393	LHX3	3UTRs, cpg_islands, cpg_shelves, cpg_shores, exons, intergenic, introns
chr13	50128716	50133576	4861	*	18.043	0.071	394	DLEU1	cpg_islands, cpg_shores, enhancers_fantom, introns, lncrna_gencode
chr1	37633109	37636485	3377	*	18.036	0.055	395	RSPO1	5UTRs, cpg_islands, cpg_shores, exons, firstexons, introns, promoters
chr2	19360705	19364390	3686	*	18.029	0.075	396		cpg_islands, cpg_shores, enhancers_fantom, intergenic
chr17	79789543	79790578	1036	*	18.007	0.101	397		cpg_islands, cpg_shores, intergenic
chr5	43037766	43043585	5820	*	17.984	-0.001	398	ANXA2R, ANXA2R-AS1, ANXA2R-OT1, AC025171.1, AC025171.2	3UTRs, 5UTRs, cpg_islands, cpg_shores, enhancers_fantom, exons, firstexons, introns, lncrna_gencode, promoters
chr11	129371267	129376823	5557	*	17.969	0.058	399	BARX2	5UTRs, cpg_islands, cpg_shores, enhancers_fantom, exons, firstexons, introns, promoters
chr7	27130205	27131468	1264	*	17.947	0.255	400	HOXA4, HOXA-AS2, HOXA-AS3, HOXA3, AC004080.6	5UTRs, cpg_islands, cpg_shores, exons, firstexons, introns, lncrna_gencode, promoters
chr5	73230070	73234795	4726	*	17.938	0.11	401	AC116345.1	cpg_islands, cpg_shores, introns, lncrna_gencode
chr10	101062443	101063828	1386	*	17.936	0.075	402	KAZALD1	5UTRs, cpg_islands, cpg_shores, exons, firstexons, introns, promoters
chr9	21964081	21971614	7534	*	17.87	0.163	403	CDKN2A, CDKN2A-DT, MTAP	3UTRs, 5UTRs, cpg_islands, cpg_shores, enhancers_fantom, exons, firstexons, introns, lncrna_gencode, promoters
chr12	54025134	54030098	4965	*	17.786	0.057	404	HOXC6, HOXC4, HOXC5, AC012531.2	3UTRs, 5UTRs, cpg_inter, cpg_islands, cpg_shelves, cpg_shores, exons, firstexons, introns, lncrna_gencode, promoters
chr11	128684771	128687643	2873	*	17.753	0.002	405	FLI1, LOC101929538, LOC105369568, AP001122.1	5UTRs, cpg_islands, cpg_shelves, cpg_shores, enhancers_fantom, exons, firstexons, introns, lncrna_gencode, promoters
chr10	23189074	23206168	17095	*	17.75	0.076	406	C10orf67, PTF1A	3UTRs, 5UTRs, cpg_inter, cpg_islands, cpg_shelves, cpg_shores, exons, firstexons, intergenic, introns, promoters
chr10	8033793	8057891	24099	*	17.72	0.063	407	GATA3, GATA3-AS1, AL390294.1	5UTRs, cpg_inter, cpg_islands, cpg_shelves, cpg_shores, enhancers_fantom, exons, firstexons, intergenic, introns, lncrna_gencode, promoters
chr20	2804873	2805738	866	*	17.709	0.201	408		cpg_inter, intergenic
chr10	22320017	22322685	2669	*	17.674	0.008	409	COMMD3, BMI1, COMMD3-BMI1	3UTRs, 5UTRs, cpg_islands, cpg_shores, exons, firstexons, introns, promoters
chr1	39671090	39672839	1750	*	17.672	0.094	410	NT5C1A	5UTRs, cpg_islands, cpg_shores, exons, firstexons, introns, promoters
chr12	48969766	48974443	4678	*	17.651	0.109	411	WNT10B	5UTRs, cpg_islands, cpg_shelves, cpg_shores, exons, firstexons, introns, promoters
chr12	54018641	54019492	852	*	17.586	0.345	412	HOXC4, HOXC5, HOXC6, AC012531.2	cpg_islands, cpg_shores, enhancers_fantom, introns, lncrna_gencode, promoters
chr10	22474606	22477603	2998	*	17.584	0.145	413	AL513128.2, AL513128.3	cpg_islands, cpg_shores, enhancers_fantom, exons, firstexons, introns, lncrna_gencode, promoters
chr3	147404393	147425399	21007	*	17.549	0.134	414	ZIC1, ZIC4, LOC440982	3UTRs, 5UTRs, cpg_inter, cpg_islands, cpg_shelves, cpg_shores, enhancers_fantom, exons, firstexons, introns, promoters
chr12	54039029	54040615	1587	*	17.533	-0.066	415	HOXC4	cpg_inter, enhancers_fantom, introns
chr20	58854203	58855113	911	*	17.528	-0.045	416	GNAS	cpg_islands, exons, firstexons, introns
chr3	129003392	129004140	749	*	17.495	0.005	417	EFCC1, CFAP92	cpg_islands, cpg_shores, exons, introns, promoters
chr17	47732971	47734528	1558	*	17.482	0.014	418	TBX21	5UTRs, cpg_islands, cpg_shores, exons, firstexons, introns, promoters
chr15	45128492	45130144	1653	*	17.479	0.152	419	DUOX1, DUOXA1	5UTRs, cpg_islands, cpg_shores, exons, firstexons, introns, promoters
chr3	138943085	138947801	4717	*	17.475	0.054	420	FOXL2, FOXL2NB, LINC01391	3UTRs, 5UTRs, cpg_islands, cpg_shores, exons, firstexons, introns, lncrna_gencode, promoters
chr2	170711096	170718584	7489	*	17.439	0.057	421	SP5, LINC01124, ERICH2-DT, AC007405.1	3UTRs, 5UTRs, cpg_islands, cpg_shores, exons, firstexons, introns, lncrna_gencode, promoters
chr12	49089250	49093320	4071	*	17.398	0.08	422	DHH, LOC105369759, AC011603.1	3UTRs, cpg_islands, cpg_shores, exons, firstexons, introns, lncrna_gencode, promoters
chr8	23698505	23715934	17430	*	17.371	0.089	423	NKX2-6, LOC101929258, LOC107986930, AC012574.1, AC012574.2	3UTRs, 5UTRs, cpg_islands, cpg_shelves, cpg_shores, exons, firstexons, intergenic, introns, lncrna_gencode, promoters
chr18	902692	911899	9208	*	17.365	0.079	424	ADCYAP1, AP000894.2, AP000894.3	3UTRs, 5UTRs, cpg_islands, cpg_shelves, cpg_shores, enhancers_fantom, exons, firstexons, introns, lncrna_gencode, promoters
chr2	232350864	232352664	1801	*	17.357	0.027	425		cpg_islands, cpg_shores, exons, firstexons, promoters
chr17	34577416	34583260	5845	*	17.321	0.022	426	TMEM132E, TMEM132E-DT, C17orf102	5UTRs, cpg_islands, cpg_shores, enhancers_fantom, exons, firstexons, introns, lncrna_gencode, promoters
chr22	45970095	45972777	2683	*	17.315	0.061	427	WNT7B	5UTRs, cpg_islands, cpg_shores, exons, firstexons, introns, promoters
chr4	173510573	173512853	2281	*	17.3	0.231	428	LOC101928409, AC093849.2	cpg_shelves, cpg_shores, exons, firstexons, intergenic, lncrna_gencode
chr10	23692899	23696339	3441	*	17.254	0.051	429	KIAA1217	5UTRs, cpg_islands, cpg_shores, exons, firstexons, introns, promoters
chr5	123085499	123095843	10345	*	17.25	0.083	430	PRDM6, PRDM6-AS1, AC106786.1	5UTRs, cpg_islands, cpg_shelves, cpg_shores, exons, firstexons, introns, lncrna_gencode, promoters
chr10	49606029	49615272	9244	*	17.245	0.114	431	SLC18A3, CHAT	3UTRs, 5UTRs, cpg_islands, cpg_shelves, cpg_shores, exons, firstexons, introns, promoters
chr6	108156243	108176777	20535	*	17.234	0.102	432	NR2E1, OSTM1, OSTM1-AS1	5UTRs, cpg_islands, cpg_shelves, cpg_shores, enhancers_fantom, exons, firstexons, introns, lncrna_gencode, promoters
chr4	1170980	1172979	2000	*	17.211	0.033	433	LOC100130872, SPON2	5UTRs, cpg_islands, cpg_shores, exons, firstexons, introns, promoters
chr2	46296462	46300044	3583	*	17.199	0.023	434	EPAS1	5UTRs, cpg_islands, cpg_shores, enhancers_fantom, exons, firstexons, introns, promoters
chr19	46648155	46649106	952	*	17.183	0.216	435	DACT3	3UTRs, cpg_islands, cpg_shores, exons
chr7	155802379	155815599	13221	*	17.172	0.045	436	SHH	3UTRs, 5UTRs, cpg_islands, cpg_shelves, cpg_shores, exons, firstexons, introns, promoters
chr9	123996515	124023129	26615	*	17.168	0.072	437	LHX2, LHX2-AS1, AC006450.1, AC006450.3	3UTRs, 5UTRs, cpg_islands, cpg_shelves, cpg_shores, enhancers_fantom, exons, firstexons, intergenic, introns, lncrna_gencode, promoters
chr17	81803317	81805339	2023	*	17.16	0.041	438	GCGR	5UTRs, cpg_islands, cpg_shores, exons, firstexons, introns, promoters
chr2	156319766	156323097	3332	*	17.152	0.122	439	AC074099.1	cpg_islands, cpg_shelves, cpg_shores, exons, firstexons, introns, lncrna_gencode, promoters
chr10	22332920	22333748	829	*	17.14	0.072	440	AL158211.2, AL158211.4	cpg_shores, enhancers_fantom, exons, firstexons, lncrna_gencode, promoters
chr1	170659936	170666274	6339	*	17.122	0.094	441	PRRX1	5UTRs, cpg_islands, cpg_shores, enhancers_fantom, exons, firstexons, introns, promoters
chr19	41927708	41929574	1867	*	17.115	0.013	442	ARHGEF1, ERFL	3UTRs, 5UTRs, cpg_islands, cpg_shores, enhancers_fantom, exons, firstexons, introns, promoters
chr13	112052359	112075677	23319	*	17.112	0.115	443	SOX1, SOX1-OT	3UTRs, 5UTRs, cpg_islands, cpg_shores, enhancers_fantom, exons, firstexons, introns, lncrna_gencode, promoters
chr9	110783	118530	7748	*	17.076	0.094	444	FOXD4, LINC01388	3UTRs, 5UTRs, cpg_islands, cpg_shelves, cpg_shores, enhancers_fantom, exons, firstexons, introns, lncrna_gencode, promoters
chr4	84489939	84504060	14122	*	17.071	0.114	445	NKX6-1	3UTRs, 5UTRs, cpg_islands, cpg_shelves, cpg_shores, enhancers_fantom, exons, firstexons, intergenic, introns, promoters
chr1	61053680	61054495	816	*	17.063	0.094	446	NFIA, LOC105378764, NFIA-AS2	5UTRs, cpg_islands, cpg_shores, exons, firstexons, introns, lncrna_gencode, promoters
chr8	23726285	23728051	1767	*	17.06	0.092	447	LOC101929258, LOC107986930, AC012574.1, AC012574.2	cpg_islands, cpg_shores, exons, firstexons, introns, lncrna_gencode, promoters
chr2	45008016	45014985	6970	*	17.056	0.087	448	SIX2, AC093702.1	5UTRs, cpg_islands, cpg_shores, enhancers_fantom, exons, firstexons, introns, lncrna_gencode, promoters
chr12	4908622	4911802	3181	*	17.039	0.014	449	KCNA1, LOC100507560, AC005906.2, AC006063.4	5UTRs, cpg_islands, cpg_shores, exons, firstexons, introns, lncrna_gencode, promoters
chr7	35248263	35262922	14660	*	17.026	0.131	450	TBX20, AC009531.1	5UTRs, cpg_inter, cpg_islands, cpg_shelves, cpg_shores, exons, firstexons, introns, lncrna_gencode, promoters
chr5	42990483	42995891	5409	*	16.996	-0.058	451	FLJ32255, LOC105374746, AC008875.2, AC008875.3	cpg_islands, cpg_shores, enhancers_fantom, exons, firstexons, introns, lncrna_gencode, promoters
chr6	10405867	10427027	21161	*	16.993	0.1	452	TFAP2A, LOC107986564, TFAP2A-AS1, TFAP2A-AS2, AL138885.2, AL138885.3, AL138885.4	3UTRs, 5UTRs, cpg_islands, cpg_shelves, cpg_shores, enhancers_fantom, exons, firstexons, introns, lncrna_gencode, promoters
chr11	124862919	124869767	6849	*	16.948	0.078	453	ROBO3	5UTRs, cpg_islands, cpg_shelves, cpg_shores, enhancers_fantom, exons, firstexons, introns, promoters
chr11	124838996	124844227	5232	*	16.891	0.053	454		cpg_islands, cpg_shores, intergenic
chr12	114674703	114674809	107	*	16.878	0.155	455	TBX3	cpg_islands, exons
chr6	390932	394292	3361	*	16.842	-0.009	456	IRF4	5UTRs, cpg_islands, cpg_shores, enhancers_fantom, exons, firstexons, introns, promoters
chr12	71438837	71441417	2581	*	16.825	0.023	457	LGR5, TSPAN8	5UTRs, cpg_islands, cpg_shores, exons, firstexons, introns, promoters
chr20	22565637	22587384	21748	*	16.79	0.126	458	FOXA2, LINC00261	3UTRs, 5UTRs, cpg_islands, cpg_shelves, cpg_shores, enhancers_fantom, exons, firstexons, introns, lncrna_gencode, promoters
chr12	54021302	54023780	2479	*	16.785	-0.009	459	HOXC4, HOXC5, HOXC6, AC012531.1, AC012531.2	cpg_inter, cpg_shelves, cpg_shores, enhancers_fantom, exons, firstexons, introns, lncrna_gencode
chr6	84759443	84775510	16068	*	16.769	0.098	460	TBX18, AL035694.1	5UTRs, cpg_inter, cpg_islands, cpg_shelves, cpg_shores, enhancers_fantom, exons, firstexons, intergenic, introns, lncrna_gencode, promoters
chr11	32430950	32432024	1075	*	16.73	0.14	461	WT1	cpg_islands, cpg_shores, introns, promoters
chr12	114664117	114672337	8221	*	16.706	0.048	462	TBX3	3UTRs, cpg_islands, cpg_shores, enhancers_fantom, exons, intergenic, introns
chr10	101047829	101048691	863	*	16.671	0.138	463		cpg_islands, cpg_shores, intergenic
chr8	22156035	22158498	2464	*	16.634	0.044	464	LGI3, SFTPC	5UTRs, cpg_islands, cpg_shores, exons, firstexons, introns, promoters
chr21	33069605	33072278	2674	*	16.615	0.016	465	OLIG1, AP000282.1	3UTRs, 5UTRs, cpg_islands, cpg_shores, exons, firstexons, introns, lncrna_gencode, promoters
chr1	156858994	156861433	2440	*	16.608	0.068	466	INSRR, NTRK1	5UTRs, cpg_islands, cpg_shores, exons, firstexons, introns, promoters
chr4	80183540	80185937	2398	*	16.574	0.07	467	PRDM8, PRDM8-AS1, AC021127.1	5UTRs, cpg_islands, cpg_shores, exons, firstexons, introns, lncrna_gencode, promoters
chr17	48628537	48628715	179	*	16.572	0.008	468	HOXB-AS4, HOXB7	cpg_shores, exons, firstexons, introns, lncrna_gencode, promoters
chr2	181677529	181685731	8203	*	16.559	0.11	469	NEUROD1, CERKL, AC013733.2	3UTRs, 5UTRs, cpg_islands, cpg_shelves, cpg_shores, exons, firstexons, introns, lncrna_gencode, promoters
chr10	114042810	114046162	3353	*	16.547	0.111	470	ADRB1	3UTRs, 5UTRs, cpg_islands, cpg_shores, exons, firstexons, promoters
chr17	17680986	17683479	2494	*	16.545	0	471	RAI1	5UTRs, cpg_islands, cpg_shores, exons, firstexons, introns, promoters
chr19	40567518	40568244	727	*	16.522	0.099	472	SPTBN4	3UTRs, cpg_islands, cpg_shores, exons, introns
chr9	98943601	98944870	1270	*	16.505	0.069	473	COL15A1, AL136084.3	5UTRs, cpg_islands, cpg_shores, exons, firstexons, introns, lncrna_gencode, promoters
chr8	22703623	22703794	172	*	16.472	0.514	474	LOC107986926, LOC107986925, AC055854.1, AC105046.2	cpg_islands, enhancers_fantom, exons, firstexons, introns, lncrna_gencode, promoters
chr14	36579340	36591962	12623	*	16.466	0.082	475	NKX2-8, AL132857.1	3UTRs, 5UTRs, cpg_inter, cpg_islands, cpg_shelves, cpg_shores, exons, firstexons, introns, lncrna_gencode, promoters
chr9	966988	982748	15761	*	16.425	0.093	476	DMRT1, DMRT3	3UTRs, 5UTRs, cpg_inter, cpg_islands, cpg_shelves, cpg_shores, enhancers_fantom, exons, firstexons, intergenic, introns, promoters
chr1	61052861	61053303	443	*	16.418	0.421	477	LOC105378764, NFIA, NFIA-AS2	cpg_shores, introns, lncrna_gencode, promoters
chr16	164130	167816	3687	*	16.397	0.053	478	HBM	3UTRs, 5UTRs, cpg_islands, cpg_shores, exons, firstexons, introns, promoters
chr8	22691134	22696130	4997	*	16.379	0.04	479	EGR3, LOC107986925, AC055854.1	3UTRs, 5UTRs, cpg_islands, cpg_shores, enhancers_fantom, exons, firstexons, introns, lncrna_gencode, promoters
chr7	97009551	97028039	18489	*	16.362	0.085	480	DLX5, DLX6, DLX6-AS1	3UTRs, 5UTRs, cpg_inter, cpg_islands, cpg_shelves, cpg_shores, enhancers_fantom, exons, firstexons, intergenic, introns, lncrna_gencode, promoters
chr17	61407968	61413448	5481	*	16.321	0.047	481	TBX2, LINC02875, TBX2-AS1, C17orf82	3UTRs, cpg_islands, cpg_shores, enhancers_fantom, exons, firstexons, introns, lncrna_gencode, promoters
chr17	79836750	79845909	9160	*	16.311	0.031	482	CBX4	5UTRs, cpg_islands, cpg_shores, enhancers_fantom, exons, firstexons, intergenic, introns, promoters
chr12	49335738	49338003	2266	*	16.302	0.135	483	C1QL4	5UTRs, cpg_islands, cpg_shores, exons, firstexons, introns, promoters
chr10	100712847	100714310	1464	*	16.298	0.091	484		cpg_islands, cpg_shores, intergenic
chr1	53737487	53739759	2273	*	16.257	0.033	485	GLIS1	5UTRs, cpg_islands, cpg_shores, exons, firstexons, introns, promoters
chr17	48568369	48569237	869	*	16.2	-0.074	486	HOXB-AS3, HOXB3	cpg_inter, cpg_shelves, introns, lncrna_gencode
chr8	4990970	4995753	4784	*	16.176	0.101	487	CSMD1	5UTRs, cpg_islands, cpg_shores, enhancers_fantom, exons, firstexons, introns, promoters
chr14	74611207	74612962	1756	*	16.141	0.048	488	LTBP2	5UTRs, cpg_islands, cpg_shores, exons, firstexons, introns, promoters
chr17	35372826	35375074	2249	*	16.078	-0.006	489	SLFN11	5UTRs, cpg_islands, cpg_shores, exons, firstexons, introns, promoters
chr15	83282910	83285643	2734	*	16.071	0.104	490	BNC1, AC103876.1	5UTRs, cpg_islands, cpg_shores, exons, firstexons, introns, lncrna_gencode, promoters
chr5	43000522	43000664	143	*	16.067	0.394	491	LOC105374746	cpg_islands, exons
chr1	24927930	24930805	2876	*	16.067	-0.017	492	RUNX3	5UTRs, cpg_islands, cpg_shores, exons, firstexons, introns, promoters
chr13	113109554	113111104	1551	*	16.05	0.092	493	F7	cpg_islands, exons, firstexons, introns, promoters
chr18	57427466	57442534	15069	*	16.021	0.094	494	ONECUT2, AC090340.1	5UTRs, cpg_islands, cpg_shelves, cpg_shores, enhancers_fantom, exons, firstexons, introns, lncrna_gencode, promoters
chr1	90710072	90732237	22166	*	16	0.12	495	BARHL2, AC092805.1	3UTRs, 5UTRs, cpg_inter, cpg_islands, cpg_shelves, cpg_shores, enhancers_fantom, exons, firstexons, intergenic, introns, lncrna_gencode, promoters
chr9	136191569	136195044	3476	*	15.999	0.041	496		cpg_islands, cpg_shores, intergenic
chr1	154501557	154502963	1407	*	15.979	0.086	497	SHE, TDRD10	5UTRs, cpg_islands, cpg_shores, exons, firstexons, promoters
chr19	13022528	13024963	2436	*	15.961	0.183	498	NFIX	5UTRs, cpg_islands, cpg_shores, enhancers_fantom, exons, firstexons, introns, promoters
chr12	114680665	114703983	23319	*	15.96	0.066	499	TBX3, AC026765.2	5UTRs, cpg_islands, cpg_shelves, cpg_shores, enhancers_fantom, exons, firstexons, introns, lncrna_gencode, promoters
chr5	73418298	73421209	2912	*	15.947	0.085	500		cpg_islands, cpg_shores, enhancers_fantom, intergenic
chr16	54281451	54292382	10932	*	15.934	0.083	501	IRX3, AC018553.1, AC018553.2	3UTRs, 5UTRs, cpg_islands, cpg_shores, exons, firstexons, introns, lncrna_gencode, promoters
chr17	64778379	64779169	791	*	15.92	0.15	502	ARHGAP27P1-BPTFP1-KPNA2P3	cpg_islands, exons, firstexons, introns, lncrna_gencode, promoters
chr14	105480005	105480147	143	*	15.914	-0.212	503	CRIP2	3UTRs, cpg_shores, exons
chr5	136191116	136193544	2429	*	15.876	0.065	504	SMIM32	3UTRs, 5UTRs, cpg_islands, cpg_shores, exons, firstexons, intergenic, promoters
chr20	38719950	38732181	12232	*	15.87	0.072	505	SLC32A1	3UTRs, 5UTRs, cpg_islands, cpg_shelves, cpg_shores, enhancers_fantom, exons, firstexons, intergenic, introns, promoters
chr20	58855339	58856407	1069	*	15.862	-0.019	506	GNAS	cpg_islands, cpg_shores, exons, introns
chr15	96320198	96370646	50449	*	15.801	0.072	507	NR2F2, LOC101927263, MIR1469, NR2F2-AS1, AC087477.2, AC103746.1	3UTRs, 5UTRs, cpg_islands, cpg_shelves, cpg_shores, enhancers_fantom, exons, firstexons, intergenic, introns, lncrna_gencode, promoters
chr15	89398988	89400774	1787	*	15.793	0.061	508	MIR9-3HG	cpg_islands, cpg_shores, exons, firstexons, introns, promoters
chr12	48000974	48005460	4487	*	15.762	0.053	509	COL2A1, AC004801.5	5UTRs, cpg_islands, cpg_shores, enhancers_fantom, exons, firstexons, introns, lncrna_gencode, promoters
chr17	17722492	17725302	2811	*	15.758	0.083	510	RAI1	5UTRs, cpg_islands, cpg_shores, exons, introns
chr2	70884276	70890084	5809	*	15.724	0.099	511	LINC01143	cpg_islands, cpg_shelves, cpg_shores, exons, firstexons, intergenic, introns, lncrna_gencode, promoters
chr12	54058825	54061137	2313	*	15.721	0.005	512	FLJ12825, AC023794.1	cpg_islands, cpg_shores, introns, lncrna_gencode
chr11	76205437	76211277	5841	*	15.717	0.023	513	WNT11, LINC02761, AP000785.2	5UTRs, cpg_islands, cpg_shores, enhancers_fantom, exons, firstexons, introns, lncrna_gencode, promoters
chr11	117795175	117797524	2350	*	15.666	0.058	514	DSCAML1	5UTRs, cpg_islands, cpg_shores, exons, firstexons, introns, promoters
chr17	74859339	74862455	3117	*	15.656	0.026	515	GRIN2C	5UTRs, cpg_islands, cpg_shores, exons, firstexons, introns, promoters
chr5	1444563	1446791	2229	*	15.643	0.12	516	SLC6A3	5UTRs, cpg_islands, cpg_shores, exons, firstexons, introns, promoters
chr10	101048699	101049618	920	*	15.633	0.022	517		cpg_shores, intergenic
chr10	101231409	101239088	7680	*	15.592	0.096	518	LBX1-AS1	cpg_islands, cpg_shelves, cpg_shores, exons, firstexons, introns, lncrna_gencode, promoters
chr4	54091229	54105086	13858	*	15.59	0.089	519	GSX2, PDGFRA	3UTRs, 5UTRs, cpg_islands, cpg_shelves, cpg_shores, enhancers_fantom, exons, firstexons, introns, promoters
chr8	98937694	98951823	14130	*	15.575	0.086	520	OSR2, STK3, AC016877.3	3UTRs, 5UTRs, cpg_islands, cpg_shelves, cpg_shores, enhancers_fantom, exons, firstexons, introns, lncrna_gencode, promoters
chr3	184228811	184231570	2760	*	15.57	0.012	521	VWA5B2	5UTRs, cpg_islands, cpg_shores, exons, firstexons, introns, promoters
chr9	136202711	136203764	1054	*	15.568	0.075	522	LHX3	5UTRs, cpg_islands, cpg_shores, exons, firstexons, introns, promoters
chr1	170666301	170671791	5491	*	15.557	0.112	523	PRRX1, Z97200.1	cpg_inter, cpg_shelves, cpg_shores, enhancers_fantom, exons, firstexons, introns, lncrna_gencode, promoters
chr17	79808757	79816062	7306	*	15.554	0.045	524		cpg_islands, cpg_shores, enhancers_fantom, intergenic
chr17	76584768	76587142	2375	*	15.553	0.013	525	ST6GALNAC2, SNHG16	5UTRs, cpg_islands, cpg_shores, enhancers_fantom, exons, firstexons, introns, promoters
chr2	222423493	222425724	2232	*	15.548	0.01	526	SGPP2	5UTRs, cpg_islands, cpg_shores, exons, firstexons, introns, promoters
chr2	218856337	218861490	5154	*	15.538	0.056	527	WNT6	5UTRs, cpg_islands, cpg_shelves, cpg_shores, exons, firstexons, introns, promoters
chr20	64047901	64049978	2078	*	15.508	0.125	528	SOX18, TCEA2	3UTRs, 5UTRs, cpg_islands, cpg_shores, exons, firstexons, introns, promoters
chr6	165660343	165666825	6483	*	15.501	0.061	529	PDE10A	3UTRs, 5UTRs, cpg_islands, cpg_shelves, cpg_shores, enhancers_fantom, exons, firstexons, introns, promoters
chr22	45973051	45973505	455	*	15.486	0.038	530	WNT7B	cpg_shores, introns, promoters
chr2	120342078	120349211	7134	*	15.485	0.038	531	INHBB	5UTRs, cpg_islands, cpg_shores, exons, firstexons, introns, promoters
chr6	108121207	108121982	776	*	15.483	0.101	532	OSTM1	cpg_shores, exons, introns
chr4	143699774	143701634	1861	*	15.476	0.057	533	FREM3, LOC101927636, LOC105377459, AC107223.1	cpg_islands, cpg_shores, exons, firstexons, introns, lncrna_gencode, promoters
chr2	72923793	72927055	3263	*	15.456	0.05	534	EMX1	cpg_islands, cpg_shelves, cpg_shores, exons, firstexons, introns, promoters
chr1	50968070	50971066	2997	*	15.449	0.024	535	CDKN2C	5UTRs, cpg_islands, cpg_shores, exons, firstexons, introns, promoters
chr5	3588403	3603394	14992	*	15.44	0.112	536	IRX1, AC016595.1	3UTRs, 5UTRs, cpg_islands, cpg_shelves, cpg_shores, enhancers_fantom, exons, firstexons, intergenic, introns, lncrna_gencode, promoters
chr14	38254332	38256814	2483	*	15.435	0.09	537	CLEC14A, LOC112268136, AL355835.1	3UTRs, 5UTRs, cpg_islands, cpg_shores, exons, firstexons, introns, lncrna_gencode, promoters
chr12	49294945	49298165	3221	*	15.433	0.082	538	PRPH, TROAP-AS1, AC125611.4	5UTRs, cpg_islands, cpg_shores, exons, firstexons, introns, lncrna_gencode, promoters
chr7	27136929	27137449	521	*	15.422	0.102	539	HOXA-AS3, HOXA3, AC004080.6	cpg_shelves, cpg_shores, enhancers_fantom, introns, lncrna_gencode
chr7	91263347	91265990	2644	*	15.417	0.047	540	FZD1	5UTRs, cpg_islands, cpg_shores, exons, firstexons, promoters
chr2	38073501	38077802	4302	*	15.415	0.077	541	CYP1B1, CYP1B1-AS1	5UTRs, cpg_islands, cpg_shores, exons, firstexons, introns, lncrna_gencode, promoters
chr15	45117578	45118403	826	*	15.414	0.085	542	DUOXA1, DUOXA2	3UTRs, cpg_shores, exons, introns
chr15	100917960	100920297	2338	*	15.394	-0.001	543	LRRK1, ALDH1A3-AS1, AC015712.2	5UTRs, cpg_islands, cpg_shores, exons, firstexons, introns, lncrna_gencode, promoters
chr21	34890624	34891358	735	*	15.361	0.448	544	LOC101928269, RUNX1	cpg_islands, enhancers_fantom, introns, promoters
chr15	89358443	89379587	21145	*	15.359	0.099	545	MIR9-3, MIR9-3HG, AC133637.1, AC133637.2	cpg_islands, cpg_shelves, cpg_shores, exons, firstexons, introns, lncrna_gencode, promoters
chr16	56617121	56617705	585	*	15.347	0.162	546	MT1L	cpg_islands, cpg_shores, exons, firstexons, introns, promoters
chr5	135540901	135545211	4311	*	15.312	0.084	547	SLC25A48	cpg_islands, cpg_shelves, cpg_shores, enhancers_fantom, introns
chr14	88326081	88327005	925	*	15.261	0.043	548	KCNK10	5UTRs, cpg_islands, cpg_shores, exons, firstexons, introns, promoters
chr2	44951919	44956135	4217	*	15.244	0.052	549	AC012354.1	cpg_islands, cpg_shores, exons, firstexons, introns, lncrna_gencode, promoters
chr9	840426	844164	3739	*	15.202	0.119	550	DMRT1	5UTRs, cpg_islands, cpg_shores, exons, firstexons, introns, promoters
chr5	181051988	181055061	3074	*	15.195	0.035	551	BTNL9	3UTRs, cpg_islands, cpg_shores, exons, firstexons, introns, promoters
chr9	122220765	122221582	818	*	15.193	0.253	552	LHX6	5UTRs, cpg_shores, exons, firstexons, introns
chr5	159104403	159107522	3120	*	15.158	0.074	553	LOC107986467, LINC02202, AC134043.2	cpg_islands, cpg_shores, exons, firstexons, introns, lncrna_gencode, promoters
chr10	122463110	122463479	370	*	15.14	0.019	554	HTRA1	cpg_shores, enhancers_fantom, introns
chr14	60503095	60517233	14139	*	15.135	0.097	555	SIX6, C14orf39, AL049874.3	3UTRs, 5UTRs, cpg_islands, cpg_shelves, cpg_shores, exons, firstexons, introns, lncrna_gencode, promoters
chr5	93567875	93589100	21226	*	15.125	0.088	556	NR2F1, NR2F1-AS1	5UTRs, cpg_islands, cpg_shelves, cpg_shores, enhancers_fantom, exons, firstexons, introns, lncrna_gencode, promoters
chr17	4738467	4740195	1729	*	15.117	0.019	557	CXCL16, ZMYND15	5UTRs, cpg_islands, cpg_shores, exons, firstexons, introns, promoters
chr3	172447193	172450216	3024	*	15.09	0.118	558	GHSR	5UTRs, cpg_islands, cpg_shores, exons, firstexons, introns, promoters
chr11	128692107	128697371	5265	*	15.075	0.014	559	FLI1, SENCR	5UTRs, cpg_islands, cpg_shelves, cpg_shores, exons, firstexons, introns, lncrna_gencode, promoters
chr15	52782819	52791797	8979	*	15.051	0.067	560	ONECUT1	3UTRs, 5UTRs, cpg_islands, cpg_shores, enhancers_fantom, exons, firstexons, introns, promoters
chr13	20231245	20232755	1511	*	15.048	0.011	561	GJB6	5UTRs, cpg_islands, cpg_shores, exons, firstexons, introns, promoters
chr15	79089112	79091942	2831	*	15.043	0.049	562	RASGRF1	5UTRs, cpg_islands, cpg_shores, enhancers_fantom, exons, firstexons, introns, promoters
chr10	22251135	22254063	2929	*	15.023	0.026	563	LOC100130992, AL158211.5	cpg_islands, cpg_shores, enhancers_fantom, exons, firstexons, lncrna_gencode, promoters
chr8	22044298	22044505	208	*	15.01	0.283	564	FGF17	cpg_shelves, introns, promoters
chr17	49993117	49996274	3158	*	14.998	0.047	565	DLX3	5UTRs, cpg_islands, cpg_shores, exons, firstexons, introns, promoters
chr11	128903740	128904088	349	*	14.987	0.254	566	KCNJ5, KCNJ5-AS1	cpg_inter, enhancers_fantom, introns
chr3	27720290	27732150	11861	*	14.977	0.103	567	EOMES	5UTRs, cpg_islands, cpg_shelves, cpg_shores, exons, firstexons, intergenic, introns, promoters
chr5	93591867	93606311	14445	*	14.962	0.138	568	NR2F1, AC106818.1	3UTRs, cpg_inter, cpg_islands, cpg_shelves, cpg_shores, enhancers_fantom, exons, firstexons, intergenic, introns, lncrna_gencode, promoters
chr18	59263256	59276708	13453	*	14.935	0.082	569	CPLX4, RAX	3UTRs, 5UTRs, cpg_islands, cpg_shelves, cpg_shores, exons, firstexons, intergenic, introns, promoters
chr7	96995159	97001552	6394	*	14.927	0.104	570	DLX6-AS1	cpg_inter, cpg_shelves, cpg_shores, introns, lncrna_gencode
chr5	522938	525437	2500	*	14.925	0.086	571	SLC9A3, LOC107986395, AC106772.2	5UTRs, cpg_islands, cpg_shores, enhancers_fantom, exons, firstexons, introns, lncrna_gencode, promoters
chr17	81959331	81962097	2767	*	14.919	0.033	572	NOTUM	5UTRs, cpg_islands, cpg_shores, exons, firstexons, introns, promoters
chr16	49274431	49284276	9846	*	14.917	0.054	573	CBLN1, LOC102724859, LOC105371241, AC007614.1, AC044798.3	3UTRs, 5UTRs, cpg_islands, cpg_shores, enhancers_fantom, exons, firstexons, introns, lncrna_gencode, promoters
chr11	64299092	64301520	2429	*	14.91	0.031	574	KCNK4, KCNK4-TEX40, CATSPERZ, AP001453.3	3UTRs, 5UTRs, cpg_islands, cpg_shores, exons, firstexons, introns, lncrna_gencode, promoters
chr2	70891655	70891957	303	*	14.877	0.313	575		cpg_shelves, intergenic
chr12	102954215	102967170	12956	*	14.873	0.081	576	ASCL1, PAH	3UTRs, 5UTRs, cpg_islands, cpg_shelves, cpg_shores, enhancers_fantom, exons, firstexons, intergenic, introns, promoters
chr6	5994001	6000368	6368	*	14.859	0.068	577	NRN1	3UTRs, cpg_islands, cpg_shores, enhancers_fantom, exons, intergenic, introns
chr4	4226027	4228295	2269	*	14.855	0.092	578	OTOP1	5UTRs, cpg_islands, cpg_shores, exons, firstexons, introns, promoters
chr13	25170401	25172217	1817	*	14.818	0.042	579	AMER2, LINC01053	5UTRs, cpg_islands, cpg_shores, exons, firstexons, introns, lncrna_gencode
chr9	113062704	113062931	228	*	14.813	-0.009	580		cpg_islands, cpg_shores
chr22	41913768	41915642	1875	*	14.797	0.053	581	SHISA8	5UTRs, cpg_islands, cpg_shores, exons, firstexons, introns, promoters
chr2	218999930	219003631	3702	*	14.796	0.068	582	CFAP65, LOC100129175, MIR375, AC097468.1	3UTRs, cpg_islands, cpg_shores, exons, firstexons, introns, lncrna_gencode, promoters
chr11	64296817	64298542	1726	*	14.776	0.018	583	KCNK4, KCNK4-TEX40, AP001453.3	3UTRs, 5UTRs, cpg_shelves, cpg_shores, exons, firstexons, introns, lncrna_gencode, promoters
chr5	32707113	32715040	7928	*	14.771	0.043	584	NPR3	5UTRs, cpg_islands, cpg_shelves, cpg_shores, enhancers_fantom, exons, firstexons, introns, promoters
chr1	939900	943375	3476	*	14.747	-0.01	585	SAMD11	cpg_islands, cpg_shores, exons, firstexons, introns, promoters
chr15	32715378	32719667	4290	*	14.711	0.054	586	GREM1, GREM1-AS1, AC090877.2	5UTRs, cpg_islands, cpg_shores, exons, firstexons, introns, lncrna_gencode, promoters
chr6	98841734	98846126	4393	*	14.704	0.1	587		cpg_islands, cpg_shores, enhancers_fantom, intergenic
chr1	3393266	3394376	1111	*	14.689	0.077	588	PRDM16	cpg_islands, cpg_shores, enhancers_fantom, introns
chr14	60636720	60659202	22483	*	14.66	0.079	589	SIX1, SALRNA1	3UTRs, 5UTRs, cpg_islands, cpg_shelves, cpg_shores, enhancers_fantom, exons, firstexons, intergenic, introns, lncrna_gencode, promoters
chr6	28769183	28770424	1242	*	14.646	-0.05	590		cpg_inter, intergenic
chr6	147506663	147510208	3546	*	14.631	0.046	591	SAMD5	5UTRs, cpg_islands, cpg_shores, enhancers_fantom, exons, firstexons, introns, promoters
chr6	127117744	127122448	4705	*	14.622	0.039	592	RSPO3, LOC105377989, LOC105377993	5UTRs, cpg_islands, cpg_shores, enhancers_fantom, exons, firstexons, introns, promoters
chr8	37964910	37967367	2458	*	14.613	0.056	593	ADRB3	5UTRs, cpg_islands, cpg_shores, exons, firstexons, introns, promoters
chr7	1223237	1226046	2810	*	14.601	0.093	594		cpg_islands, cpg_shores, intergenic
chr1	47432193	47433111	919	*	14.587	0.298	595	FOXD2-AS1	cpg_shores, exons, firstexons, lncrna_gencode
chr7	132573212	132577802	4591	*	14.584	0.016	596	PLXNA4	5UTRs, cpg_islands, cpg_shelves, cpg_shores, enhancers_fantom, exons, firstexons, introns, promoters
chr6	165985464	165990651	5188	*	14.557	0.023	597	PDE10A, LINC00473, LINC00602	5UTRs, cpg_islands, cpg_shelves, cpg_shores, exons, firstexons, introns, lncrna_gencode, promoters
chr4	173500888	173505094	4207	*	14.551	0.204	598		cpg_islands, cpg_shelves, cpg_shores, enhancers_fantom, intergenic
chr21	33018500	33022026	3527	*	14.534	0.054	599	C21orf62-AS1, AP000282.1	cpg_islands, cpg_shores, exons, introns, lncrna_gencode
chr10	22334462	22334703	242	*	14.509	0.515	600		cpg_islands, enhancers_fantom
chr2	232386840	232386964	125	*	14.5	0.349	601	ECEL1P2	cpg_islands, exons, firstexons
chr5	180589819	180591920	2102	*	14.451	0.055	602	SCGB3A1	3UTRs, 5UTRs, cpg_islands, cpg_shores, exons, firstexons, intergenic, introns, promoters
chr6	105980850	105981798	949	*	14.441	0.027	603		cpg_islands, cpg_shores, enhancers_fantom, intergenic
chr5	150166810	150167659	850	*	14.425	0.126	604	CDX1	5UTRs, cpg_islands, cpg_shores, exons, firstexons, introns
chr6	50835740	50838372	2633	*	14.408	0.04	605	TFAP2B	cpg_inter, exons, introns
chr1	47443292	47450771	7480	*	14.401	0.097	606		cpg_islands, cpg_shelves, cpg_shores, enhancers_fantom, intergenic
chr1	20551979	20554582	2604	*	14.4	0.055	607	FAM43B	3UTRs, 5UTRs, cpg_islands, cpg_shores, exons, firstexons, promoters
chr10	116270554	116275302	4749	*	14.398	0.048	608	GFRA1, LOC107984273, AC012470.1	5UTRs, cpg_islands, cpg_shores, enhancers_fantom, exons, firstexons, introns, lncrna_gencode, promoters
chr8	22066363	22067278	916	*	14.397	0.02	609	DMTN	5UTRs, cpg_islands, cpg_shores, exons, firstexons, introns, promoters
chr13	20191994	20194862	2869	*	14.354	0.031	610	GJB2, AL138688.1	5UTRs, cpg_islands, cpg_shores, exons, firstexons, introns, lncrna_gencode, promoters
chr6	144007203	144008147	945	*	14.353	-0.222	611	PLAGL1, HYMAI	5UTRs, cpg_islands, cpg_shores, exons, firstexons, introns, lncrna_gencode, promoters
chr1	31771935	31773059	1125	*	14.328	0.023	612		cpg_islands, cpg_shores, enhancers_fantom, intergenic
chr20	63101835	63103367	1533	*	14.306	0	613	HAR1A, HAR1B	cpg_islands, cpg_shores, exons, firstexons, introns, lncrna_gencode, promoters
chr5	150189539	150190487	949	*	14.292	0.087	614	SLC6A7	5UTRs, cpg_islands, cpg_shores, exons, firstexons, introns, promoters
chr6	116764754	116765920	1167	*	14.275	0.097	615	FAM162B	5UTRs, cpg_islands, cpg_shores, exons, firstexons, introns, promoters
chr6	1309680	1317175	7496	*	14.216	0.043	616	FOXQ1	3UTRs, 5UTRs, cpg_islands, cpg_shores, enhancers_fantom, exons, firstexons, intergenic, promoters
chr5	174717829	174727550	9722	*	14.209	0.084	617	MSX2	3UTRs, 5UTRs, cpg_islands, cpg_shelves, cpg_shores, enhancers_fantom, exons, firstexons, intergenic, introns, promoters
chr2	72142924	72150811	7888	*	14.195	0.065	618	CYP26B1	5UTRs, cpg_islands, cpg_shores, enhancers_fantom, exons, firstexons, introns, promoters
chr18	47259571	47264870	5300	*	14.186	0.143	619	AC051635.1	cpg_islands, cpg_shores, exons, firstexons, introns, lncrna_gencode, promoters
chr1	228646612	228648888	2277	*	14.17	0.032	620	RNA5S17	cpg_islands, cpg_shores, enhancers_fantom, exons, firstexons, promoters
chr19	1466767	1471833	5067	*	14.167	0.039	621	APC2, C19orf25	3UTRs, cpg_islands, cpg_shores, exons, introns
chr9	99828460	99828842	383	*	14.164	0.531	622	NR4A3, LOC107987011, STX17-AS1	cpg_islands, exons, introns, lncrna_gencode
chr1	3649466	3653383	3918	*	14.155	0.067	623	TP73, WRAP73	5UTRs, cpg_islands, cpg_shores, exons, firstexons, introns, promoters
chr17	8002066	8003279	1214	*	14.133	0.077	624	GUCY2D	5UTRs, cpg_islands, cpg_shores, exons, firstexons, introns, promoters
chr15	67831902	67836731	4830	*	14.129	0.061	625	SKOR1, LOC101929076, AC009292.1, AC009292.2	3UTRs, cpg_islands, cpg_shores, exons, firstexons, introns, lncrna_gencode, promoters
chr21	44930246	44933120	2875	*	14.127	-0.009	626	ITGB2, LINC01547	5UTRs, cpg_islands, cpg_shores, exons, firstexons, introns, lncrna_gencode, promoters
chr14	105477687	105478823	1137	*	14.119	0.051	627	CRIP2	cpg_islands, cpg_shores, exons, firstexons, introns, promoters
chr3	128482687	128485286	2600	*	14.107	0.057	628	GATA2	cpg_shelves, cpg_shores, exons, introns, promoters
chr6	5084175	5086719	2545	*	14.074	0.065	629	PPP1R3G	3UTRs, 5UTRs, cpg_islands, cpg_shores, exons, firstexons, promoters
chr8	11714391	11714737	347	*	14.063	-0.041	630	GATA4	cpg_inter, cpg_shelves, introns
chr4	41864958	41867845	2888	*	14.059	0.118	631		cpg_islands, cpg_shores, intergenic
chr2	63047153	63061051	13899	*	14.05	0.113	632	OTX1, EHBP1-AS1, AC007098.1	3UTRs, 5UTRs, cpg_islands, cpg_shores, enhancers_fantom, exons, firstexons, intergenic, introns, lncrna_gencode, promoters
chr22	45974471	45979515	5045	*	14.046	0.027	633	WNT7B	5UTRs, cpg_islands, cpg_shores, enhancers_fantom, exons, firstexons, introns, promoters
chr8	52938372	52942152	3781	*	14.042	0.043	634	NPBWR1	3UTRs, 5UTRs, cpg_islands, cpg_shores, exons, firstexons, introns, promoters
chr9	21993602	21996167	2566	*	14.02	0.04	635	CDKN2A, CDKN2B-AS1, MTAP, AL449423.1	5UTRs, cpg_islands, cpg_shores, enhancers_fantom, exons, firstexons, introns, lncrna_gencode, promoters
chr1	231160680	231164059	3380	*	14.016	0.092	636	TRIM67	5UTRs, cpg_islands, cpg_shores, exons, firstexons, introns, promoters
chr6	150036594	150039745	3152	*	13.997	0.047	637		cpg_islands, cpg_shores, intergenic
chr18	22174653	22175044	392	*	13.976	-0.132	638	GATA6	cpg_shelves, cpg_shores, introns
chr6	99588401	99594611	6211	*	13.944	0.078	639	TSTD3	cpg_islands, cpg_shelves, cpg_shores, exons, intergenic
chr18	74456133	74457885	1753	*	13.941	0.04	640	DIPK1C	5UTRs, cpg_islands, cpg_shores, exons, firstexons, introns, promoters
chr10	104638708	104643247	4540	*	13.918	0.038	641	SORCS3	5UTRs, cpg_islands, cpg_shores, enhancers_fantom, exons, firstexons, introns, promoters
chr10	75431103	75432055	953	*	13.905	0.065	642	LRMDA, LOC107984293, AC010997.2	5UTRs, cpg_islands, cpg_shores, exons, firstexons, introns, lncrna_gencode, promoters
chr1	156920348	156921088	741	*	13.893	0.046	643	LRRC71	5UTRs, cpg_islands, cpg_shores, exons, firstexons, introns, promoters
chr18	498964	501470	2507	*	13.89	0.058	644	COLEC12	5UTRs, cpg_islands, cpg_shores, exons, firstexons, introns, promoters
chr11	43583021	43584204	1184	*	13.881	0.183	645	HSD17B12, AC068205.1, AC068205.2	cpg_shelves, cpg_shores, introns, lncrna_gencode
chr5	6448640	6450552	1913	*	13.856	0.069	646	UBE2QL1	5UTRs, cpg_islands, cpg_shores, enhancers_fantom, exons, firstexons, introns, promoters
chr9	72887	74101	1215	*	13.843	0.069	647	WASHC1, PGM5P3-AS1	5UTRs, cpg_islands, cpg_shores, exons, firstexons, introns, lncrna_gencode, promoters
chr6	6001146	6009550	8405	*	13.837	0.066	648	NRN1	5UTRs, cpg_islands, cpg_shores, enhancers_fantom, exons, firstexons, introns, promoters
chr2	14632034	14635972	3939	*	13.821	0.12	649	LRATD1	3UTRs, 5UTRs, cpg_islands, cpg_shores, exons, firstexons, introns, promoters
chr13	27964452	27965369	918	*	13.815	0.101	650	CDX2	cpg_shores, exons, introns
chr1	39683764	39684380	617	*	13.812	0.226	651	HPCAL4	cpg_islands, cpg_shores, exons, introns
chr1	65792048	65794111	2064	*	13.802	0.09	652	PDE4B	5UTRs, cpg_islands, cpg_shores, exons, firstexons, introns, promoters
chr1	100538755	100540328	1574	*	13.802	0.035	653	GPR88	3UTRs, 5UTRs, cpg_islands, cpg_shores, exons, introns
chr6	1395142	1396343	1202	*	13.79	0.015	654	FOXF2	3UTRs, cpg_shelves, cpg_shores, exons, intergenic
chr8	143426060	143431742	5683	*	13.774	0.048	655	MAFA	3UTRs, 5UTRs, cpg_islands, cpg_shelves, cpg_shores, exons, firstexons, introns, promoters
chr2	199454946	199471790	16845	*	13.771	0.077	656	SATB2, SATB2-AS1	5UTRs, cpg_islands, cpg_shelves, cpg_shores, enhancers_fantom, exons, firstexons, introns, lncrna_gencode, promoters
chr1	6418670	6421027	2358	*	13.758	0.015	657	HES2	3UTRs, 5UTRs, cpg_islands, cpg_shores, exons, firstexons, introns, promoters
chr15	28106363	28108181	1819	*	13.754	-0.002	658		cpg_islands, cpg_shores, intergenic
chr17	49132301	49133415	1115	*	13.732	0.111	659	B4GALNT2	5UTRs, cpg_islands, cpg_shores, exons, firstexons, introns, promoters
chr2	232926335	232929142	2808	*	13.731	0.074	660	NGEF	5UTRs, cpg_islands, cpg_shores, exons, firstexons, introns, promoters
chr10	69567717	69579912	12196	*	13.701	0.05	661	NEUROG3, LOC101929021, AL450311.1	3UTRs, 5UTRs, cpg_islands, cpg_shelves, cpg_shores, enhancers_fantom, exons, firstexons, intergenic, introns, lncrna_gencode, promoters
chr1	46485269	46486053	785	*	13.665	0.124	662		cpg_islands, cpg_shores
chr19	41921069	41921481	413	*	13.63	0.528	663	ARHGEF1, ERFL	cpg_inter, introns
chr11	20155759	20166262	10504	*	13.63	0.115	664	DBX1	3UTRs, 5UTRs, cpg_islands, cpg_shelves, cpg_shores, exons, firstexons, intergenic, introns, promoters
chr6	137491381	137499383	8003	*	13.629	0.094	665	OLIG3	3UTRs, 5UTRs, cpg_islands, cpg_shores, enhancers_fantom, exons, firstexons, intergenic, promoters
chr3	169666040	169667262	1223	*	13.605	0.073	666		cpg_shelves, cpg_shores, enhancers_fantom
chr9	22004916	22006793	1878	*	13.601	0.212	667	CDKN2B, CDKN2B-AS1, MTAP	3UTRs, cpg_islands, cpg_shores, exons, firstexons, introns, lncrna_gencode, promoters
chr9	17905484	17907750	2267	*	13.601	0.097	668	ADAMTSL1	5UTRs, cpg_islands, cpg_shores, exons, firstexons, introns, promoters
chr19	18603437	18614072	10636	*	13.588	0.033	669	CRLF1, TMEM59L	5UTRs, cpg_islands, cpg_shores, enhancers_fantom, exons, firstexons, introns, promoters
chr7	49772497	49776261	3765	*	13.582	0.076	670	VWC2	5UTRs, cpg_islands, cpg_shores, enhancers_fantom, exons, firstexons, introns, promoters
chr20	21394579	21399615	5037	*	13.578	0.133	671	NKX2-4, LOC105372558, AL158013.1	3UTRs, 5UTRs, cpg_islands, cpg_shelves, cpg_shores, exons, firstexons, introns, lncrna_gencode, promoters
chr12	57631812	57633807	1996	*	13.562	0.021	672	B4GALNT1	5UTRs, cpg_islands, cpg_shores, exons, firstexons, introns, promoters
chr2	70789322	70790872	1551	*	13.549	0.105	673	FIGLA	5UTRs, cpg_islands, cpg_shores, exons, firstexons, introns, promoters
chr14	102927779	102930588	2810	*	13.548	0.095	674	AMN	cpg_islands, cpg_shores, exons, firstexons, introns, promoters
chr16	67154979	67155733	755	*	13.521	0.068	675	TRADD	5UTRs, cpg_islands, exons, firstexons, introns, promoters
chr2	45168406	45171317	2912	*	13.516	0.082	676	LINC01121, LOC105374576, AC009236.2, AC093833.1	cpg_islands, cpg_shores, exons, firstexons, introns, lncrna_gencode, promoters
chr4	110609314	110641976	32663	*	13.514	0.112	677	PITX2, PANCR	3UTRs, 5UTRs, cpg_islands, cpg_shelves, cpg_shores, enhancers_fantom, exons, firstexons, introns, lncrna_gencode, promoters
chr12	54037465	54037805	341	*	13.511	-0.023	678	HOXC4	cpg_shelves, introns, promoters
chr17	45893880	45898216	4337	*	13.467	0.03	679	MAPT, MAPT-AS1, MAPT-IT1	5UTRs, cpg_islands, cpg_shores, exons, firstexons, introns, lncrna_gencode, promoters
chr4	54225231	54234989	9759	*	13.46	0.063	680	PDGFRA	5UTRs, cpg_islands, cpg_shores, enhancers_fantom, exons, firstexons, introns, promoters
chr2	218896374	218899499	3126	*	13.416	0.031	681		cpg_islands, cpg_shores, enhancers_fantom, exons, introns
chr5	76081819	76085410	3592	*	13.415	0.025	682	SV2C, SV2C-AS1, AC026774.1	5UTRs, cpg_islands, cpg_shores, exons, firstexons, introns, lncrna_gencode, promoters
chr18	12253202	12254920	1719	*	13.412	0.064	683	CIDEA	5UTRs, cpg_islands, cpg_shores, enhancers_fantom, exons, firstexons, introns, promoters
chr10	91162145	91164299	2155	*	13.401	0	684	PCGF5	5UTRs, cpg_islands, cpg_shores, enhancers_fantom, exons, firstexons, introns, promoters
chr4	48489647	48491474	1828	*	13.383	0.134	685	ZAR1	5UTRs, cpg_islands, cpg_shores, exons, firstexons, introns, promoters
chr9	96027280	96027929	650	*	13.374	0.059	686	LINC00092, LOC105376159, ERCC6L2	cpg_islands, cpg_shores, enhancers_fantom, exons, firstexons, introns, lncrna_gencode
chr19	50666184	50669024	2841	*	13.355	0.125	687	SHANK1	cpg_islands, cpg_shores, exons, firstexons, introns, promoters
chr2	174325946	174345521	19576	*	13.345	0.087	688	SP9, LINC01305, AC018470.1	3UTRs, 5UTRs, cpg_islands, cpg_shelves, cpg_shores, exons, firstexons, intergenic, introns, lncrna_gencode, promoters
chr10	8059220	8062248	3029	*	13.336	0.013	689	GATA3	cpg_shelves, cpg_shores, enhancers_fantom, introns
chr11	124761491	124763515	2025	*	13.336	0.006	690	ESAM, ESAM-AS1, AP000866.2	5UTRs, cpg_islands, cpg_shores, enhancers_fantom, exons, firstexons, introns, lncrna_gencode, promoters
chr5	320361	322786	2426	*	13.334	0.066	691	AHRR, PDCD6-AHRR	5UTRs, cpg_islands, cpg_shores, exons, firstexons, introns, promoters
chr3	13878028	13881073	3046	*	13.306	0.022	692	WNT7A	5UTRs, cpg_islands, cpg_shores, enhancers_fantom, exons, firstexons, introns, promoters
chr1	40315283	40317529	2247	*	13.297	0.04	693	COL9A2	5UTRs, cpg_islands, cpg_shores, exons, firstexons, introns, promoters
chr1	112509626	112509750	125	*	13.268	0.606	694	WNT2B	cpg_islands, cpg_shores, introns
chr12	130157454	130165959	8506	*	13.237	0.068	695	FZD10, FZD10-AS1	3UTRs, 5UTRs, cpg_islands, cpg_shelves, cpg_shores, exons, firstexons, introns, lncrna_gencode, promoters
chr9	84667632	84670955	3324	*	13.231	0.048	696	NTRK2	5UTRs, cpg_islands, cpg_shores, exons, firstexons, introns, promoters
chr12	119593239	119596560	3322	*	13.221	0.03	697	TMEM233, LOC105370027, AC002070.1	5UTRs, cpg_islands, cpg_shores, exons, firstexons, introns, lncrna_gencode, promoters
chr2	104842347	104868616	26270	*	13.2	0.075	698	POU3F3, LINC01159, PANTR1, AC018730.1	3UTRs, 5UTRs, cpg_islands, cpg_shelves, cpg_shores, enhancers_fantom, exons, firstexons, introns, lncrna_gencode, promoters
chr13	24745683	24748579	2897	*	13.195	0.033	699	RNF17, AL391560.2	cpg_islands, cpg_shores, exons, firstexons, introns, lncrna_gencode, promoters
chr10	22334753	22346067	11315	*	13.174	0.107	700	SPAG6, AL158211.3	5UTRs, cpg_islands, cpg_shores, enhancers_fantom, exons, firstexons, intergenic, introns, lncrna_gencode, promoters
chr5	37834205	37841590	7386	*	13.15	0.063	701	GDNF, GDNF-AS1, LINC02110	5UTRs, cpg_islands, cpg_shores, enhancers_fantom, exons, firstexons, introns, lncrna_gencode, promoters
chr13	27960030	27962746	2717	*	13.136	0.042	702	CDX2	3UTRs, cpg_islands, cpg_shores, enhancers_fantom, exons, intergenic
chr4	46992423	46994429	2007	*	13.136	0.036	703	GABRA4, GABRB1	3UTRs, 5UTRs, cpg_islands, cpg_shores, exons, firstexons, introns, promoters
chr10	127738640	127738725	86	*	13.123	0.301	704	FOXI2	cpg_islands, exons
chr6	10380831	10396558	15728	*	13.117	0.099	705	TFAP2A	3UTRs, cpg_inter, cpg_islands, cpg_shelves, cpg_shores, enhancers_fantom, exons, intergenic, introns
chr2	66431868	66440969	9102	*	13.107	0.033	706	MEIS1, MEIS1-AS2, MEIS1-AS3	5UTRs, cpg_inter, cpg_islands, cpg_shelves, cpg_shores, exons, firstexons, introns, lncrna_gencode, promoters
chr17	74922471	74925171	2701	*	13.106	0.052	707	OTOP2, USH1G	5UTRs, cpg_islands, cpg_shores, exons, firstexons, introns, promoters
chr9	34587841	34593445	5605	*	13.104	0.037	708	CNTFR	5UTRs, cpg_islands, cpg_shores, enhancers_fantom, exons, firstexons, introns, promoters
chr8	54464714	54465455	742	*	13.091	0.167	709		cpg_shores
chr8	37694346	37699076	4731	*	13.088	0.035	710	ZNF703	3UTRs, 5UTRs, cpg_islands, cpg_shores, exons, firstexons, introns, promoters
chr22	19717818	19719362	1545	*	13.062	0.007	711	SEPT5-GP1BB, SEPTIN5	5UTRs, cpg_islands, cpg_shores, exons, firstexons, introns, promoters
chr10	122460771	122463049	2279	*	13.049	0.006	712	HTRA1, LOC105378525, BX842242.1	5UTRs, cpg_islands, cpg_shores, exons, firstexons, introns, lncrna_gencode, promoters
chr6	28765231	28768707	3477	*	13.014	0.037	713		cpg_inter, intergenic
chr4	20250859	20256074	5216	*	12.99	0.117	714	SLIT2	5UTRs, cpg_islands, cpg_shores, exons, firstexons, introns, promoters
chr6	98823630	98840649	17020	*	12.983	0.063	715	POU3F2, AL589826.2	3UTRs, 5UTRs, cpg_islands, cpg_shelves, cpg_shores, enhancers_fantom, exons, firstexons, intergenic, introns, lncrna_gencode, promoters
chr12	1532137	1532398	262	*	12.977	-0.109	716	WNT5B	cpg_shores, enhancers_fantom, introns
chr4	174211331	174219099	7769	*	12.957	0.09	717	LINC02268	cpg_inter, cpg_islands, cpg_shelves, cpg_shores, enhancers_fantom, exons, firstexons, introns, lncrna_gencode, promoters
chr9	36985484	36987338	1855	*	12.91	0.057	718	PAX5	cpg_islands, cpg_shores, introns
chr8	64574016	64587661	13646	*	12.903	0.084	719	BHLHE22, BHLHE22-AS1, AC090136.3	3UTRs, 5UTRs, cpg_islands, cpg_shelves, cpg_shores, exons, firstexons, intergenic, introns, lncrna_gencode, promoters
chr7	27210195	27211019	825	*	12.895	0.12	720	AC004080.7	cpg_shelves, exons, intergenic, introns, lncrna_gencode
chr11	43941935	43945090	3156	*	12.879	0.006	721	C11orf96, AC087521.1, AC087521.3	3UTRs, 5UTRs, cpg_islands, cpg_shores, exons, firstexons, introns, lncrna_gencode, promoters
chr9	113061254	113062638	1385	*	12.86	0.09	722		cpg_islands, cpg_shores, promoters
chr10	117157852	117169949	12098	*	12.857	0.057	723	MIR3663, MIR3663HG	cpg_inter, cpg_islands, cpg_shelves, cpg_shores, enhancers_fantom, exons, firstexons, introns, lncrna_gencode, promoters
chr19	41912014	41916338	4325	*	12.851	0.101	724	ERFL, ARHGEF1	5UTRs, cpg_islands, cpg_shelves, cpg_shores, enhancers_fantom, exons, introns
chr2	73175449	73178143	2695	*	12.842	0.028	725		cpg_islands, cpg_shores, enhancers_fantom, intergenic
chr17	31559944	31559996	53	*	12.802	0.342	726	MIR193A	cpg_islands, enhancers_fantom, exons, firstexons, promoters
chr17	48555239	48555919	681	*	12.797	0.116	727	HOXB3, HOXB-AS3	5UTRs, cpg_shores, exons, introns, lncrna_gencode
chr6	75203918	75209320	5403	*	12.776	0.043	728	COL12A1	5UTRs, cpg_islands, cpg_shelves, cpg_shores, enhancers_fantom, exons, firstexons, introns, promoters
chr3	186360778	186362655	1878	*	12.754	0.024	729	DGKG	5UTRs, cpg_islands, cpg_shores, exons, firstexons, introns, promoters
chr12	106580418	106589331	8914	*	12.746	0.055	730	RFX4, LOC100287944, AC079385.1	5UTRs, cpg_islands, cpg_shelves, cpg_shores, enhancers_fantom, exons, firstexons, introns, lncrna_gencode, promoters
chr13	27955759	27956173	415	*	12.741	0.21	731		cpg_shores, intergenic
chr12	1629285	1631350	2066	*	12.741	0.076	732	WNT5B	5UTRs, cpg_islands, cpg_shores, exons, firstexons, introns, promoters
chr20	54172644	54175150	2507	*	12.734	0.049	733	CYP24A1	5UTRs, cpg_islands, cpg_shores, exons, firstexons, introns, promoters
chr18	69400054	69403088	3035	*	12.702	0.058	734	DOK6	5UTRs, cpg_islands, cpg_shores, enhancers_fantom, exons, firstexons, introns, promoters
chr11	75429705	75431236	1532	*	12.686	0.061	735	KLHL35	5UTRs, cpg_islands, cpg_shores, exons, firstexons, introns, promoters
chr3	43994594	43999694	5101	*	12.684	0.047	736	AC006058.2, AC006058.3	cpg_islands, cpg_shores, enhancers_fantom, exons, firstexons, intergenic, lncrna_gencode, promoters
chr4	37243563	37246166	2604	*	12.682	0.066	737	NWD2	5UTRs, cpg_islands, cpg_shores, exons, firstexons, introns, promoters
chr9	121498002	121500347	2346	*	12.676	0.022	738	GGTA1	5UTRs, cpg_islands, cpg_shores, enhancers_fantom, exons, firstexons, introns, promoters
chr11	69773720	69775944	2225	*	12.65	0.086	739	FGF4	5UTRs, cpg_islands, cpg_shores, exons, firstexons, introns, promoters
chr12	63149856	63152576	2721	*	12.632	0.108	740	AVPR1A, AC135584.1	5UTRs, cpg_islands, cpg_shores, exons, firstexons, introns, lncrna_gencode, promoters
chr14	38207590	38211830	4241	*	12.627	0.086	741	SSTR1	3UTRs, 5UTRs, cpg_islands, cpg_shores, exons, firstexons, introns, promoters
chr17	38673041	38675430	2390	*	12.626	0.021	742	EPOP	3UTRs, 5UTRs, cpg_islands, cpg_shores, exons, firstexons, promoters
chr5	135050129	135050846	718	*	12.62	0.144	743	PITX1-AS1, C5orf66	cpg_islands, cpg_shores, introns, lncrna_gencode
chr1	86155115	86157156	2042	*	12.62	0.077	744	COL24A1	5UTRs, cpg_islands, cpg_shores, exons, firstexons, introns, promoters
chr10	133234889	133237898	3010	*	12.619	0.069	745	VENTX	5UTRs, cpg_islands, cpg_shores, enhancers_fantom, exons, firstexons, promoters
chr11	72243388	72246294	2907	*	12.602	0.103	746	PHOX2A	5UTRs, cpg_islands, cpg_shores, exons, firstexons, introns, promoters
chr11	20206972	20209229	2258	*	12.6	0.123	747		cpg_inter, intergenic
chr10	99329028	99330591	1564	*	12.574	0.053	748	CNNM1	5UTRs, cpg_islands, cpg_shores, exons, firstexons, promoters
chr8	53875523	53883225	7703	*	12.548	0.085	749	RGS20, AC113194.1	5UTRs, cpg_islands, cpg_shores, exons, firstexons, introns, lncrna_gencode, promoters
chr2	176138186	176141029	2844	*	12.542	0.109	750	LOC401021, HOXD3	cpg_islands, cpg_shores, exons, introns
chr2	172105528	172107251	1724	*	12.521	0.111	751	DLX2-DT	cpg_islands, cpg_shores, exons, introns, lncrna_gencode
chr7	1663310	1668328	5019	*	12.481	0.021	752	ELFN1	5UTRs, cpg_islands, cpg_shores, enhancers_fantom, exons, firstexons, introns, promoters
chr1	23423775	23425292	1518	*	12.472	0.048	753	TCEA3	5UTRs, cpg_islands, cpg_shores, exons, firstexons, introns, promoters
chr6	166005523	166009587	4065	*	12.459	0.076	754		cpg_islands, cpg_shelves, cpg_shores, enhancers_fantom, intergenic
chr1	156420063	156423414	3352	*	12.452	0.061	755	MIR9-1, MIR9-1HG	cpg_islands, cpg_shores, exons, firstexons, introns, promoters
chr10	92688936	92692797	3862	*	12.445	0.059	756	HHEX	5UTRs, cpg_islands, cpg_shores, exons, firstexons, introns, promoters
chr7	128360562	128362302	1741	*	12.442	0.03	757	PRRT4	5UTRs, cpg_islands, cpg_shores, exons, firstexons, introns, promoters
chr16	2019461	2020978	1518	*	12.437	0.02	758	NPW	3UTRs, 5UTRs, cpg_islands, cpg_shores, exons, firstexons, introns, promoters
chr22	41909804	41911491	1688	*	12.415	0.074	759	SHISA8	cpg_islands, cpg_shores, exons, introns
chr22	50014653	50015511	859	*	12.414	0.026	760		cpg_islands
chr5	115179088	115180966	1879	*	12.405	0.06	761	TRIM36	5UTRs, cpg_islands, cpg_shores, exons, firstexons, introns, promoters
chr2	170812951	170824087	11137	*	12.348	0.052	762	GAD1, ERICH2-DT, AC007405.1, AC007405.2, AC007405.4	5UTRs, cpg_islands, cpg_shores, enhancers_fantom, exons, firstexons, introns, lncrna_gencode, promoters
chr5	135487250	135492188	4939	*	12.332	0.094	763	SLC25A48	cpg_islands, cpg_shores, enhancers_fantom, introns
chr10	100709253	100710920	1668	*	12.327	0.067	764		cpg_islands, cpg_shores, intergenic
chr7	27087828	27089226	1399	*	12.303	0.219	765		cpg_islands, cpg_shores, intergenic
chr3	184379800	184381916	2117	*	12.27	0.03	766	CHRD, THPO	3UTRs, 5UTRs, cpg_islands, cpg_shores, exons, firstexons, introns, promoters
chr14	53952770	53957127	4358	*	12.249	0.043	767	BMP4, AL138479.2	5UTRs, cpg_islands, cpg_shores, exons, firstexons, introns, lncrna_gencode, promoters
chr22	32202451	32204868	2418	*	12.247	-0.117	768	RFPL2, SLC5A4-AS1	5UTRs, cpg_inter, exons, firstexons, introns, promoters
chr1	33306615	33307264	650	*	12.231	0.163	769	A3GALT2	cpg_islands, cpg_shores, exons, promoters
chr8	22042270	22043442	1173	*	12.221	0.218	770	FGF17	5UTRs, cpg_inter, exons, firstexons, introns, promoters
chr11	124745858	124747147	1290	*	12.221	-0.043	771	NRGN, AP000866.5	3UTRs, cpg_islands, cpg_shores, exons, firstexons, introns, lncrna_gencode, promoters
chr2	85752920	85755857	2938	*	12.219	0.028	772	ATOH8	5UTRs, cpg_islands, cpg_shores, enhancers_fantom, exons, firstexons, introns, promoters
chr15	45521616	45523366	1751	*	12.207	0.013	773	SLC30A4, HMGN2P46	5UTRs, cpg_islands, cpg_shores, exons, firstexons, introns, promoters
chr9	96020724	96023037	2314	*	12.201	0.042	774	LINC00092, ERCC6L2	cpg_islands, cpg_shores, enhancers_fantom, exons, firstexons, introns, lncrna_gencode, promoters
chr14	100567056	100569570	2515	*	12.196	0.032	775	BEGAIN	5UTRs, cpg_islands, cpg_shores, exons, firstexons, introns, promoters
chr16	54927598	54940395	12798	*	12.194	0.073	776	IRX5, CRNDE, LOC105371275, AC106738.1, AC106738.2	3UTRs, 5UTRs, cpg_islands, cpg_shores, exons, firstexons, introns, lncrna_gencode, promoters
chr9	34628240	34629670	1431	*	12.192	0.012	777	ARID3C	5UTRs, cpg_islands, cpg_shores, exons, firstexons, introns, promoters
chr1	228635376	228635471	96	*	12.189	-0.468	778	RNA5S12	cpg_islands, promoters
chr12	107843182	107845975	2794	*	12.184	0.09	779	AC126177.3	cpg_islands, cpg_shores, enhancers_fantom, exons, firstexons, introns, lncrna_gencode
chr7	155532856	155534398	1543	*	12.184	0.048	780	CNPY1, AC009403.2	5UTRs, cpg_islands, cpg_shores, exons, firstexons, introns, lncrna_gencode, promoters
chr16	1916507	1920022	3516	*	12.183	0.021	781	HS3ST6	5UTRs, cpg_islands, cpg_shores, exons, firstexons, introns, promoters
chr9	21988773	21990539	1767	*	12.181	0.476	782	CDKN2A, MTAP	cpg_islands, cpg_shores, exons, introns
chr1	207958822	207960104	1283	*	12.176	0.029	783	LINC02767, AL356275.1	cpg_islands, cpg_shores, exons, firstexons, introns, lncrna_gencode, promoters
chr5	135533550	135537458	3909	*	12.164	0.071	784	NEUROG1, SLC25A48	3UTRs, 5UTRs, cpg_islands, cpg_shores, exons, firstexons, introns, promoters
chr1	26161442	26162512	1071	*	12.131	-0.041	785	FAM110D	3UTRs, cpg_islands, cpg_shores, exons
chr18	62596087	62597014	928	*	12.125	0.08	786		cpg_islands, cpg_shores, enhancers_fantom, intergenic
chr18	79787871	79788753	883	*	12.117	0.113	787	AC021594.1	cpg_islands, introns, lncrna_gencode
chr4	173533991	173537204	3214	*	12.106	0.04	788	HAND2-AS1	cpg_shelves, cpg_shores, exons, firstexons, introns, lncrna_gencode
chr4	1001657	1003641	1985	*	12.105	0.063	789	IDUA	cpg_islands, cpg_shores, exons, firstexons, introns, promoters
chr7	27223188	27226024	2837	*	12.083	0.118	790		cpg_islands, cpg_shelves, cpg_shores, intergenic
chr14	105479234	105479557	324	*	12.063	-0.101	791	CRIP2	cpg_islands, cpg_shores, exons, introns
chr11	14971831	14976045	4215	*	12.039	0.074	792	CALCA, CALCB	5UTRs, cpg_islands, cpg_shores, exons, firstexons, introns, promoters
chr11	17718561	17722565	4005	*	12.022	0.087	793	MYOD1	3UTRs, 5UTRs, cpg_islands, cpg_shores, exons, firstexons, intergenic, introns, promoters
chr5	55220397	55221832	1436	*	12.008	0.081	794	MCIDAS	3UTRs, cpg_islands, cpg_shores, exons, introns
chr7	129777679	129786692	9014	*	12.006	0.049	795	AC084864.1	cpg_islands, cpg_shores, enhancers_fantom, exons, firstexons, intergenic, introns, lncrna_gencode, promoters
chr16	67158402	67161574	3173	*	11.967	0.011	796	FBXL8, TRADD	5UTRs, cpg_islands, cpg_shores, exons, firstexons, introns, promoters
chr22	29313226	29316046	2821	*	11.959	0.085	797	RASL10A	3UTRs, 5UTRs, cpg_islands, cpg_shores, exons, firstexons, introns, promoters
chr2	73290733	73294070	3338	*	11.939	0.027	798	EGR4	3UTRs, 5UTRs, cpg_islands, cpg_shores, exons, firstexons, intergenic, introns, promoters
chr11	31822567	31829402	6836	*	11.917	0.121	799	PAUPAR, PAX6-AS1, RCN1	cpg_islands, cpg_shelves, cpg_shores, exons, firstexons, introns, lncrna_gencode, promoters
chr11	2868073	2870021	1949	*	11.897	0.2	800	KCNQ1DN	cpg_islands, cpg_shores, promoters
chr1	6423334	6425578	2245	*	11.889	0.022	801	ESPN, HES2	5UTRs, cpg_islands, cpg_shores, exons, firstexons, introns, promoters
chr16	55323340	55327515	4176	*	11.883	0.108	802	IRX6, AC109462.1	5UTRs, cpg_islands, cpg_shores, exons, firstexons, introns, lncrna_gencode, promoters
chr5	73433611	73452336	18726	*	11.883	0.067	803	FOXD1, FOXD1-AS1, LINC01385	3UTRs, 5UTRs, cpg_islands, cpg_shelves, cpg_shores, exons, firstexons, intergenic, introns, lncrna_gencode, promoters
chr15	68430959	68432590	1632	*	11.873	0.019	804	ITGA11	5UTRs, cpg_islands, cpg_shores, exons, firstexons, introns, promoters
chr4	76896796	76898668	1873	*	11.828	0.047	805	SOWAHB	5UTRs, cpg_islands, cpg_shores, exons, firstexons, promoters
chr11	124717625	124718755	1131	*	11.821	0.04	806		cpg_islands, cpg_shores, enhancers_fantom, intergenic
chr6	7725534	7729423	3890	*	11.813	0.015	807	BMP6	5UTRs, cpg_islands, cpg_shores, exons, firstexons, introns, promoters
chr2	66425397	66427319	1923	*	11.797	0.045	808	MEIS1-AS3	cpg_islands, cpg_shores, enhancers_fantom, exons, intergenic, introns, lncrna_gencode
chr12	41188025	41190615	2591	*	11.774	0.11	809	PDZRN4	5UTRs, cpg_islands, cpg_shores, exons, firstexons, introns, promoters
chr1	229430744	229435203	4460	*	11.77	0.114	810	ACTA1	3UTRs, 5UTRs, cpg_islands, cpg_shores, enhancers_fantom, exons, firstexons, introns, promoters
chr3	6859964	6864210	4247	*	11.763	0.13	811	GRM7	5UTRs, cpg_islands, cpg_shores, exons, firstexons, introns, promoters
chr9	98706430	98710120	3691	*	11.758	0.045	812	GABBR2	5UTRs, cpg_islands, cpg_shores, exons, firstexons, introns, promoters
chr16	86285253	86290088	4836	*	11.757	0.076	813	LINC01081, LINC02135	cpg_islands, cpg_shelves, cpg_shores, exons, firstexons, introns, lncrna_gencode, promoters
chr17	48636149	48636950	802	*	11.745	0.021	814	LOC101060400, AC103702.2	cpg_islands, cpg_shores, exons, introns, lncrna_gencode
chr3	158094341	158110883	16543	*	11.737	0.105	815	SHOX2, RSRC1	3UTRs, 5UTRs, cpg_islands, cpg_shelves, cpg_shores, exons, firstexons, intergenic, introns, promoters
chr1	245152853	245157482	4630	*	11.732	0.015	816	KIF26B	5UTRs, cpg_islands, cpg_shores, exons, firstexons, introns, promoters
chr6	28770960	28780283	9324	*	11.72	0.059	817		cpg_inter, intergenic
chr1	50976266	50979020	2755	*	11.716	0.039	818		cpg_islands, cpg_shores, enhancers_fantom, intergenic
chr3	128497442	128498307	866	*	11.702	-0.035	819	GATA2-AS1	cpg_islands, cpg_shores, enhancers_fantom, introns, lncrna_gencode
chr5	155727300	155731123	3824	*	11.676	0.077	820		cpg_islands, cpg_shores, enhancers_fantom, intergenic
chr4	121764233	121765537	1305	*	11.667	0.066	821	SMIM43, PP12613, AC079341.1	3UTRs, 5UTRs, cpg_islands, cpg_shores, exons, firstexons, introns, lncrna_gencode, promoters
chr15	100973072	100974067	996	*	11.665	0.173	822	LRRK1	cpg_islands, exons, introns
chr6	151807122	151808719	1598	*	11.662	0.036	823	ESR1	5UTRs, cpg_islands, cpg_shores, exons, firstexons, introns, promoters
chr6	37535683	37536721	1039	*	11.66	0.127	824	LINC02520	cpg_islands, cpg_shores, exons, intergenic
chr5	77971583	77973638	2056	*	11.644	0.161	825		cpg_islands, cpg_shores, intergenic
chr10	49394452	49399743	5292	*	11.637	0.077	826	DRGX	5UTRs, cpg_islands, cpg_shores, enhancers_fantom, exons, firstexons, introns, promoters
chr4	154490040	154492765	2726	*	11.621	0.072	827	DCHS2	5UTRs, cpg_islands, cpg_shores, exons, firstexons, promoters
chr2	172107733	172110232	2500	*	11.62	0.278	828	DLX2-DT	cpg_islands, cpg_shores, exons, intergenic, introns, lncrna_gencode
chr8	144331601	144335227	3627	*	11.615	0.058	829	SCRT1, SLC52A2	3UTRs, 5UTRs, cpg_islands, cpg_shores, enhancers_fantom, exons, firstexons, introns, promoters
chr11	128890365	128892208	1844	*	11.613	0.083	830	KCNJ5	5UTRs, cpg_islands, cpg_shores, exons, firstexons, introns, promoters
chr4	140497728	140498679	952	*	11.613	0.025	831	MGAT4D, AC093671.1	5UTRs, cpg_islands, cpg_shores, exons, firstexons, introns, lncrna_gencode, promoters
chr6	28764674	28765077	404	*	11.608	0.201	832		cpg_inter, intergenic
chr10	101066178	101068370	2193	*	11.592	0.049	833	KAZALD1	3UTRs, cpg_islands, cpg_shores, exons, firstexons, introns, promoters
chr19	40512429	40513354	926	*	11.585	0.119	834	SPTBN4	cpg_islands, cpg_shores, exons, firstexons, introns, promoters
chr13	78586584	78610044	23461	*	11.582	0.082	835	POU4F1, LOC780529, OBI1-AS1, AL445209.1, RNF219-AS1	3UTRs, 5UTRs, cpg_inter, cpg_islands, cpg_shelves, cpg_shores, exons, firstexons, introns, lncrna_gencode, promoters
chr7	289222	291309	2088	*	11.56	0.103	836	FOXL3, FOXL3-OT1	cpg_islands, cpg_shores, exons, firstexons, introns, promoters
chr1	68230080	68233333	3254	*	11.542	0.043	837	WLS	5UTRs, cpg_islands, cpg_shores, exons, firstexons, introns, promoters
chr11	125164284	125167478	3195	*	11.541	0.051	838	PKNOX2, PKNOX2-DT, PKNOX2-AS1	5UTRs, cpg_islands, cpg_shores, enhancers_fantom, exons, firstexons, introns, lncrna_gencode, promoters
chr11	74730505	74731960	1456	*	11.54	0.066	839	CHRDL2	5UTRs, cpg_islands, cpg_shores, exons, firstexons, introns, promoters
chr1	156848587	156849399	813	*	11.514	0.083	840	INSRR, NTRK1	cpg_islands, cpg_shores, exons, introns
chr10	89206443	89208517	2075	*	11.513	0.057	841	CH25H	3UTRs, 5UTRs, cpg_islands, cpg_shores, enhancers_fantom, exons, firstexons, promoters
chr8	31638836	31641110	2275	*	11.512	0.069	842	NRG1	5UTRs, cpg_islands, cpg_shores, exons, firstexons, introns, promoters
chr10	27741143	27748942	7800	*	11.508	0.051	843	MKX, MKX-AS1	5UTRs, cpg_islands, cpg_shelves, cpg_shores, exons, firstexons, introns, lncrna_gencode, promoters
chr10	110641288	110644996	3709	*	11.504	0.033	844	RBM20	5UTRs, cpg_islands, cpg_shores, enhancers_fantom, exons, firstexons, introns, promoters
chr8	26862774	26867516	4743	*	11.483	0.087	845	ADRA1A	5UTRs, cpg_islands, cpg_shores, exons, firstexons, introns, promoters
chr6	149985295	149985768	474	*	11.48	-0.002	846		cpg_inter, intergenic
chr1	47707900	47711237	3338	*	11.469	0.024	847		cpg_islands, cpg_shores, intergenic
chr16	66426263	66429161	2899	*	11.467	0.045	848	BEAN1	5UTRs, cpg_islands, cpg_shores, exons, firstexons, introns, promoters
chr10	42752890	42755553	2664	*	11.453	0.046	849	LOC283028, AL022344.1	cpg_islands, cpg_shores, enhancers_fantom, exons, firstexons, lncrna_gencode, promoters
chr1	156922437	156924638	2202	*	11.445	0.122	850	LRRC71	cpg_islands, cpg_shores, exons, introns
chr18	79392803	79397087	4285	*	11.437	-0.006	851	NFATC1	5UTRs, cpg_islands, cpg_shores, enhancers_fantom, exons, firstexons, introns, promoters
chr6	105991893	105996537	4645	*	11.411	0.106	852	PRDM1	5UTRs, cpg_islands, cpg_shelves, cpg_shores, enhancers_fantom, exons, firstexons, introns, promoters
chr6	117260426	117273431	13006	*	11.405	0.062	853	VGLL2, LOC105377964, Z98880.1	3UTRs, 5UTRs, cpg_islands, cpg_shelves, cpg_shores, enhancers_fantom, exons, firstexons, intergenic, introns, lncrna_gencode, promoters
chr17	14297243	14297999	757	*	11.402	0.029	854	AC005224.1	cpg_islands, cpg_shores, exons, firstexons, lncrna_gencode, promoters
chr20	2692158	2694733	2576	*	11.392	0.052	855	EBF4	5UTRs, cpg_islands, cpg_shores, exons, firstexons, introns, promoters
chr11	20667885	20673019	5135	*	11.389	0.029	856	NELL1, AC090707.1	5UTRs, cpg_islands, cpg_shelves, cpg_shores, exons, firstexons, introns, lncrna_gencode, promoters
chr6	41406434	41406687	254	*	11.388	0.249	857	AL136967.2	cpg_shores, exons, firstexons, intergenic, lncrna_gencode
chr6	133887744	133896657	8914	*	11.383	0.071	858	TCF21, TARID	3UTRs, 5UTRs, cpg_islands, cpg_shores, exons, firstexons, introns, lncrna_gencode, promoters
chr17	39224496	39226255	1760	*	11.365	0.075	859	STAC2	5UTRs, cpg_islands, cpg_shores, exons, firstexons, introns, promoters
chr2	66444708	66447002	2295	*	11.362	0.095	860	MEIS1	cpg_islands, cpg_shores, enhancers_fantom, exons, firstexons, introns, promoters
chr18	31040177	31043298	3122	*	11.359	0.158	861	DSC3	5UTRs, cpg_islands, cpg_shores, exons, firstexons, introns, promoters
chr4	107033918	107037830	3913	*	11.358	0.06	862	DKK2	5UTRs, cpg_islands, cpg_shores, enhancers_fantom, exons, firstexons, introns, promoters
chr16	67173791	67174970	1180	*	11.352	0.035	863	NOL3	5UTRs, cpg_islands, cpg_shores, exons, firstexons, introns, promoters
chr9	72149295	72150005	711	*	11.347	0.095	864	GDA	5UTRs, cpg_islands, cpg_shores, exons, firstexons, introns, promoters
chr9	37033857	37039246	5390	*	11.329	0.087	865	PAX5	5UTRs, cpg_islands, cpg_shores, enhancers_fantom, exons, firstexons, introns, promoters
chr14	90060039	90063272	3234	*	11.329	0.018	866	KCNK13	5UTRs, cpg_islands, cpg_shores, exons, firstexons, introns, promoters
chr20	6051445	6053220	1776	*	11.302	0.069	867	LRRN4	5UTRs, cpg_islands, cpg_shores, enhancers_fantom, exons, introns
chr20	23047576	23051624	4049	*	11.3	0.045	868	THBD	3UTRs, 5UTRs, cpg_islands, cpg_shores, enhancers_fantom, exons, firstexons, promoters
chr14	100726556	100727894	1339	*	11.286	0.043	869	DLK1	5UTRs, cpg_islands, cpg_shores, exons, firstexons, introns, promoters
chr4	41360069	41362366	2298	*	11.283	0.052	870	LIMCH1	5UTRs, cpg_islands, cpg_shores, enhancers_fantom, exons, firstexons, introns, promoters
chr14	76375684	76378570	2887	*	11.262	0.028	871	ESRRB	5UTRs, cpg_islands, cpg_shores, enhancers_fantom, exons, firstexons, introns, promoters
chr3	184603830	184604796	967	*	11.261	0.108	872		cpg_islands, cpg_shores, intergenic
chr20	56002826	56006257	3432	*	11.258	0.127	873	CBLN4	5UTRs, cpg_islands, cpg_shores, exons, firstexons, introns, promoters
chr20	3082060	3084020	1961	*	11.257	-0.005	874	AVP	3UTRs, cpg_islands, cpg_shores, exons, intergenic, introns
chr17	30235013	30236282	1270	*	11.252	0.109	875	SLC6A4	5UTRs, cpg_islands, cpg_shores, exons, firstexons, introns, promoters
chr19	29524193	29531120	6928	*	11.249	0.03	876	VSTM2B, VSTM2B-DT, AC011474.1, AC011474.2	5UTRs, cpg_islands, cpg_shores, exons, firstexons, introns, lncrna_gencode, promoters
chr6	50839899	50850496	10598	*	11.235	0.133	877	TFAP2B	3UTRs, cpg_islands, cpg_shelves, cpg_shores, enhancers_fantom, exons, intergenic, introns
chr8	71841950	71846527	4578	*	11.225	0.067	878	MSC, MSC-AS1	3UTRs, 5UTRs, cpg_islands, cpg_shelves, cpg_shores, enhancers_fantom, exons, firstexons, introns, lncrna_gencode, promoters
chr3	46881390	46883691	2302	*	11.222	0.036	879	MYL3, PTH1R	5UTRs, cpg_islands, exons, firstexons, introns, promoters
chr10	127734872	127738203	3332	*	11.218	0.117	880	FOXI2, AL391005.1	5UTRs, cpg_islands, cpg_shores, exons, firstexons, introns, lncrna_gencode, promoters
chr10	133087468	133089015	1548	*	11.215	0.032	881	ADGRA1, ADGRA1-AS1	5UTRs, cpg_islands, cpg_shores, exons, firstexons, introns, lncrna_gencode, promoters
chr18	52339621	52342619	2999	*	11.199	0.088	882	DCC	5UTRs, cpg_islands, cpg_shelves, cpg_shores, enhancers_fantom, exons, firstexons, introns, promoters
chr16	55655411	55657052	1642	*	11.193	0.061	883	SLC6A2	5UTRs, cpg_islands, cpg_shores, exons, firstexons, introns, promoters
chr18	48135587	48137812	2226	*	11.189	0.053	884	ZBTB7C	5UTRs, cpg_islands, cpg_shores, exons, firstexons, introns, promoters
chr10	99230486	99237378	6893	*	11.178	0.07	885	HPSE2	5UTRs, cpg_islands, cpg_shelves, cpg_shores, enhancers_fantom, exons, firstexons, introns, promoters
chr17	60138773	60140340	1568	*	11.169	0.086	886	AC025048.1	cpg_islands, cpg_shores, exons, firstexons, introns, lncrna_gencode, promoters
chr12	94147951	94150873	2923	*	11.169	-0.003	887	PLXNC1	5UTRs, cpg_islands, cpg_shores, exons, firstexons, introns, promoters
chr12	27968596	27976752	8157	*	11.164	0.076	888	PTHLH, AC008011.2	5UTRs, cpg_islands, cpg_shelves, cpg_shores, enhancers_fantom, exons, firstexons, introns, lncrna_gencode, promoters
chr11	124739492	124740880	1389	*	11.152	-0.001	889	NRGN	5UTRs, cpg_islands, cpg_shores, exons, firstexons, introns, promoters
chr17	79832264	79833001	738	*	11.139	0.196	890		cpg_islands, intergenic
chr1	47507822	47509329	1508	*	11.102	0.025	891		cpg_islands, cpg_shores, intergenic
chr1	181481929	181484328	2400	*	11.089	0.078	892	CACNA1E	5UTRs, cpg_islands, cpg_shores, enhancers_fantom, exons, firstexons, introns, promoters
chr6	136920391	136923997	3607	*	11.089	0.04	893	SLC35D3	5UTRs, cpg_islands, cpg_shores, enhancers_fantom, exons, firstexons, introns, promoters
chr19	10513799	10515213	1415	*	11.07	0.096	894	S1PR5	3UTRs, 5UTRs, cpg_islands, cpg_shores, exons, introns
chr16	67393201	67395161	1961	*	11.064	0.061	895	ZDHHC1, TPPP3	3UTRs, 5UTRs, cpg_islands, cpg_shores, exons, firstexons, introns, promoters
chr1	75124566	75139375	14810	*	11.051	0.135	896	LHX8, AC099786.1, AC099786.2	5UTRs, cpg_islands, cpg_shelves, cpg_shores, enhancers_fantom, exons, firstexons, introns, lncrna_gencode, promoters
chr8	11713463	11713930	468	*	11.05	0.006	897	GATA4	cpg_shelves, introns
chr19	1774814	1777260	2447	*	11.036	0.076	898	ONECUT3	3UTRs, cpg_islands, cpg_shores, exons, introns
chr4	10461880	10461996	117	*	11.029	0.182	899	AC005599.1	cpg_islands, introns, lncrna_gencode
chr7	151166879	151169018	2140	*	11.026	0.024	900	GBX1	5UTRs, cpg_islands, cpg_shores, exons, firstexons, introns, promoters
chr2	23384809	23387405	2597	*	11.024	0.016	901	KLHL29	5UTRs, cpg_islands, cpg_shores, enhancers_fantom, exons, firstexons, introns, promoters
chr17	48526904	48527423	520	*	11.023	0.144	902		cpg_islands, cpg_shores, intergenic
chr4	84479782	84484754	4973	*	11.02	0.131	903		cpg_islands, cpg_shores, intergenic
chr19	1465505	1466088	584	*	11.01	-0.04	904	APC2, C19orf25	cpg_islands, exons, introns
chr5	139902229	139905537	3309	*	11.009	0.083	905	NRG2	5UTRs, cpg_islands, cpg_shores, exons, firstexons, introns, promoters
chr2	218959057	218964277	5221	*	11.002	0.054	906	CDK5R2, AC097468.2	3UTRs, 5UTRs, cpg_islands, cpg_shores, enhancers_fantom, exons, firstexons, introns, lncrna_gencode, promoters
chr18	79797658	79800182	2525	*	11	0.025	907	KCNG2, AC021594.2	5UTRs, cpg_islands, cpg_shores, enhancers_fantom, exons, firstexons, introns, lncrna_gencode, promoters
chr9	132160930	132164973	4044	*	10.985	0.046	908	NTNG2	5UTRs, cpg_islands, cpg_shores, exons, firstexons, introns, promoters
chr2	44924077	44931701	7625	*	10.974	0.13	909	LINC01833, AC012354.3	cpg_islands, cpg_shelves, cpg_shores, exons, firstexons, introns, lncrna_gencode, promoters
chr16	56662658	56663563	906	*	10.972	0.05	910		cpg_islands, cpg_shores, intergenic
chr14	37622077	37622988	912	*	10.963	0.161	911	TTC6	cpg_islands, cpg_shores, exons
chr12	5429918	5434274	4357	*	10.95	0.06	912	NTF3	5UTRs, cpg_islands, cpg_shores, enhancers_fantom, exons, firstexons, introns, promoters
chr16	89576517	89576641	125	*	10.949	0.268	913	CPNE7	cpg_islands, introns
chr1	37752325	37754557	2233	*	10.938	0.029	914	EPHA10	5UTRs, cpg_islands, cpg_shores, exons, firstexons, introns, promoters
chr10	101126652	101127377	726	*	10.932	0.233	915	TLX1NB	cpg_shelves, exons, introns, lncrna_gencode
chr2	225040663	225042957	2295	*	10.926	-0.005	916	DOCK10	5UTRs, cpg_islands, cpg_shores, enhancers_fantom, exons, firstexons, introns, promoters
chr9	133274682	133276237	1556	*	10.917	0.023	917	ABO	5UTRs, cpg_islands, cpg_shores, exons, firstexons, introns, promoters
chr12	57215258	57217893	2636	*	10.909	0.005	918	NXPH4	5UTRs, cpg_islands, cpg_shores, exons, firstexons, introns, promoters
chr6	26613484	26614843	1360	*	10.907	0.117	919		cpg_islands, cpg_shores, promoters
chr6	137486311	137490948	4638	*	10.901	0.093	920		cpg_islands, cpg_shores, intergenic
chr4	41872935	41876409	3475	*	10.893	0.158	921	LINC00682	cpg_islands, cpg_shelves, cpg_shores, enhancers_fantom, exons, introns, lncrna_gencode
chr5	140145740	140146551	812	*	10.886	0.125	922		cpg_islands, cpg_shores, intergenic
chr10	116741097	116743529	2433	*	10.885	0.044	923	HSPA12A	5UTRs, cpg_islands, cpg_shores, enhancers_fantom, exons, firstexons, introns, promoters
chr11	43574046	43582944	8899	*	10.875	0.049	924	HSD17B12, MIR129-2, AC068205.1, AC068205.2	cpg_islands, cpg_shores, enhancers_fantom, exons, firstexons, introns, lncrna_gencode, promoters
chr16	86575574	86577365	1792	*	10.874	0.043	925		5UTRs, cpg_islands, cpg_shores, enhancers_fantom, exons, firstexons, introns, promoters
chr7	64887786	64890031	2246	*	10.869	0.081	926	LOC441239, ZNF273, AC073349.1	cpg_islands, cpg_shores, exons, firstexons, introns, lncrna_gencode
chr5	132812624	132814624	2001	*	10.858	0.137	927	SOWAHA	5UTRs, cpg_islands, cpg_shores, exons, firstexons, promoters
chr20	2558074	2559373	1300	*	10.841	0.076	928	TMC2	cpg_islands, cpg_shores, exons, firstexons, introns, promoters
chr1	90704824	90709715	4892	*	10.836	0.084	929		cpg_islands, cpg_shores, intergenic
chr1	228037535	228038392	858	*	10.771	0.065	930	WNT3A	cpg_islands, cpg_shores, introns
chr12	57764724	57767060	2337	*	10.767	0.051	931	CYP27B1	5UTRs, cpg_islands, cpg_shores, exons, firstexons, introns, promoters
chr3	71784009	71786302	2294	*	10.735	0.063	932	PROK2, LOC105377156, AC096970.1	5UTRs, cpg_islands, cpg_shores, enhancers_fantom, exons, firstexons, introns, lncrna_gencode, promoters
chr8	37796496	37798702	2207	*	10.713	0.041	933	ADGRA2	5UTRs, cpg_islands, cpg_shores, exons, firstexons, introns, promoters
chr5	76952885	76954985	2101	*	10.678	-0.038	934	CRHBP	5UTRs, cpg_islands, cpg_shores, exons, firstexons, introns, promoters
chr4	112508130	112524642	16513	*	10.676	0.064	935	NEUROG2, NEUROG2-AS1, AC023886.1	3UTRs, 5UTRs, cpg_islands, cpg_shelves, cpg_shores, enhancers_fantom, exons, firstexons, intergenic, introns, lncrna_gencode, promoters
chr22	37426516	37428083	1568	*	10.666	0.021	936	ELFN2, FP325335.1	5UTRs, cpg_islands, cpg_shores, exons, firstexons, introns, lncrna_gencode, promoters
chr22	50529598	50532680	3083	*	10.646	0.009	937	ODF3B, TYMP	3UTRs, 5UTRs, cpg_islands, cpg_shores, exons, firstexons, introns, promoters
chr7	5417808	5430347	12540	*	10.629	0.027	938	TNRC18, LINC02983, AC092171.1, AC092171.3, AC092171.4, AC092171.5, AC093620.1	5UTRs, cpg_islands, cpg_shores, enhancers_fantom, exons, firstexons, introns, lncrna_gencode, promoters
chr20	25056819	25059348	2530	*	10.627	0.011	939	ACSS1	5UTRs, cpg_islands, cpg_shores, exons, firstexons, introns, promoters
chr14	37582956	37603678	20723	*	10.626	0.111	940	FOXA1, TTC6	3UTRs, 5UTRs, cpg_islands, cpg_shelves, cpg_shores, enhancers_fantom, exons, firstexons, intergenic, introns, promoters
chr2	75199103	75201367	2265	*	10.619	0.045	941	TACR1	5UTRs, cpg_islands, cpg_shores, enhancers_fantom, exons, firstexons, promoters
chr11	101582243	101584281	2039	*	10.602	0.182	942	TRPC6	5UTRs, cpg_islands, cpg_shores, exons, firstexons, introns, promoters
chr14	72891477	72895274	3798	*	10.601	0.016	943	DPF3	5UTRs, cpg_islands, cpg_shores, exons, firstexons, introns, promoters
chr17	45783300	45785937	2638	*	10.599	0.03	944	CRHR1, LINC02210-CRHR1	5UTRs, cpg_islands, cpg_shores, exons, firstexons, introns, promoters
chr17	2049482	2052265	2784	*	10.59	0.029	945	MIR132, MIR212	cpg_islands, cpg_shores, enhancers_fantom, exons, firstexons, promoters
chr6	30006360	30007691	1332	*	10.589	0.052	946	HLA-J, POLR1HASP	cpg_islands, cpg_shores, exons, firstexons, introns, promoters
chr11	19344925	19346917	1993	*	10.584	0.019	947		cpg_islands, cpg_shores, intergenic
chr6	108123212	108124330	1119	*	10.578	0.115	948	OSTM1-AS1, OSTM1	cpg_inter, cpg_shelves, exons, firstexons, introns, lncrna_gencode, promoters
chr1	35576807	35578453	1647	*	10.572	0.112	949	TFAP2E, TFAP2E-AS1, AC004865.2	cpg_islands, cpg_shores, exons, firstexons, introns, lncrna_gencode, promoters
chr8	22133153	22133871	719	*	10.562	0.082	950	HR	5UTRs, cpg_shelves, cpg_shores, exons, firstexons, introns, promoters
chr22	45866387	45868315	1929	*	10.561	0.052	951		cpg_islands, cpg_shores, intergenic
chr16	67013367	67014566	1200	*	10.554	0.024	952		cpg_islands, cpg_shores, enhancers_fantom, intergenic
chr1	27633881	27634833	953	*	10.55	-0.007	953	FGR	cpg_islands, cpg_shores, introns
chr10	101773040	101776774	3735	*	10.541	0.063	954	FGF8	3UTRs, 5UTRs, cpg_islands, cpg_shelves, cpg_shores, exons, firstexons, introns, promoters
chr1	85047263	85049025	1763	*	10.527	0.09	955	MCOLN3, DNAI3	5UTRs, cpg_islands, cpg_shores, exons, firstexons, introns, promoters
chr5	159971733	159973164	1432	*	10.509	0.076	956	ADRA1B	3UTRs, cpg_islands, cpg_shores, exons, intergenic, introns
chr3	134794906	134797844	2939	*	10.493	0.039	957	EPHB1, AC016931.1	5UTRs, cpg_islands, cpg_shores, exons, firstexons, introns, lncrna_gencode, promoters
chr18	37563899	37568706	4808	*	10.477	0.073	958	CELF4, LOC107985118, AC009899.1	5UTRs, cpg_islands, cpg_shores, enhancers_fantom, exons, firstexons, introns, lncrna_gencode, promoters
chr14	24333448	24335219	1772	*	10.473	0.041	959	ADCY4, AL096870.2	5UTRs, cpg_islands, cpg_shores, exons, firstexons, introns, lncrna_gencode, promoters
chr7	103988562	103991113	2552	*	10.465	0.057	960	RELN	5UTRs, cpg_islands, cpg_shores, enhancers_fantom, exons, firstexons, introns, promoters
chr15	52792771	52802011	9241	*	10.46	0.087	961	LOC101928499, AC016044.1	cpg_inter, cpg_islands, cpg_shelves, cpg_shores, exons, intergenic, introns, lncrna_gencode
chr9	137167703	137170244	2542	*	10.457	0.004	962	GRIN1, LRRC26, MIR3621	3UTRs, 5UTRs, cpg_islands, exons, firstexons, intergenic, introns, promoters
chr11	109421842	109424256	2415	*	10.456	0.048	963	C11orf87, AP003049.2	3UTRs, 5UTRs, cpg_islands, cpg_shores, exons, firstexons, introns, lncrna_gencode, promoters
chr10	93993407	93994669	1263	*	10.45	0.073	964	PLCE1	5UTRs, cpg_islands, cpg_shores, exons, firstexons, introns, promoters
chr3	54120395	54124341	3947	*	10.449	0.076	965	CACNA2D3, AC115282.1	5UTRs, cpg_islands, cpg_shores, exons, firstexons, introns, lncrna_gencode, promoters
chr12	85272757	85282459	9703	*	10.447	0.117	966	ALX1	5UTRs, cpg_inter, cpg_islands, cpg_shelves, cpg_shores, enhancers_fantom, exons, firstexons, intergenic, introns, promoters
chr20	36092016	36094399	2384	*	10.44	0.024	967	EPB41L1	5UTRs, cpg_islands, cpg_shores, enhancers_fantom, exons, firstexons, introns, promoters
chr2	27261784	27265372	3589	*	10.436	0.017	968	SLC30A3	5UTRs, cpg_islands, cpg_shores, exons, firstexons, introns, promoters
chr18	47243170	47257420	14251	*	10.428	0.118	969	SKOR2	5UTRs, cpg_inter, cpg_islands, cpg_shelves, cpg_shores, exons, firstexons, intergenic, introns, promoters
chr18	23688854	23690440	1587	*	10.415	0.036	970	LAMA3	5UTRs, cpg_islands, cpg_shores, exons, firstexons, introns, promoters
chr17	76382415	76386123	3709	*	10.414	0.015	971	PRPSAP1, SPHK1	5UTRs, cpg_islands, cpg_shores, exons, firstexons, introns, promoters
chr1	18716420	18717480	1061	*	10.41	0.073	972	PAX7	cpg_inter, introns
chr2	44949198	44950405	1208	*	10.403	0.179	973		cpg_islands, cpg_shores, enhancers_fantom, intergenic
chr1	180227909	180240178	12270	*	10.397	0.061	974	LHX4	5UTRs, cpg_inter, cpg_islands, cpg_shelves, cpg_shores, enhancers_fantom, exons, firstexons, introns, promoters
chr17	15260328	15263582	3255	*	10.39	0.047	975	PMP22, AC005703.3, AC005703.6	5UTRs, cpg_islands, cpg_shores, exons, firstexons, introns, lncrna_gencode, promoters
chr17	50634303	50635393	1091	*	10.381	0.043	976	ABCC3	5UTRs, cpg_islands, cpg_shores, exons, firstexons, introns, promoters
chr10	100659221	100660626	1406	*	10.365	0.091	977		cpg_islands, cpg_shores, intergenic
chr2	27306358	27307877	1520	*	10.336	0.156	978	TRIM54, UCN	3UTRs, cpg_islands, exons, introns
chr2	31579868	31581260	1393	*	10.33	0.069	979	SRD5A2	5UTRs, cpg_islands, cpg_shores, exons, firstexons, introns, promoters
chr19	6587020	6591663	4644	*	10.321	0.078	980	CD70	5UTRs, cpg_islands, cpg_shelves, cpg_shores, enhancers_fantom, exons, firstexons, introns, promoters
chr6	149450901	149451331	431	*	10.318	0.563	981	ZC3H12D	cpg_islands, exons
chr12	54043094	54044642	1549	*	10.313	0.111	982	HOXC4	cpg_shelves, introns
chr4	82797425	82799973	2549	*	10.313	0.026	983	SCD5	5UTRs, cpg_islands, cpg_shores, exons, firstexons, introns, promoters
chr12	116878511	116883294	4784	*	10.296	0.043	984	HRK	3UTRs, 5UTRs, cpg_islands, cpg_shores, exons, firstexons, introns, promoters
chr3	113531944	113534633	2690	*	10.296	-0.026	985	SIDT1	5UTRs, cpg_islands, cpg_shores, exons, firstexons, introns, promoters
chr20	9514076	9519120	5045	*	10.29	0.04	986	LAMP5, LAMP5-AS1	5UTRs, cpg_islands, cpg_shelves, cpg_shores, exons, firstexons, introns, lncrna_gencode, promoters
chr6	50704936	50726392	21457	*	10.288	0.058	987	TFAP2D	5UTRs, cpg_inter, cpg_islands, cpg_shelves, cpg_shores, enhancers_fantom, exons, firstexons, intergenic, introns, promoters
chr13	108494893	108497138	2246	*	10.286	0.049	988		cpg_islands, cpg_shores, intergenic
chr14	52313439	52316119	2681	*	10.278	-0.004	989	PTGER2	5UTRs, cpg_islands, cpg_shores, enhancers_fantom, exons, firstexons, introns, promoters
chr4	48482979	48485085	2107	*	10.27	0.165	990	SLC10A4	5UTRs, cpg_islands, cpg_shores, exons, firstexons, introns, promoters
chr8	38974023	38974816	794	*	10.269	0.33	991	HTRA4	5UTRs, cpg_islands, cpg_shores, exons, firstexons, introns, promoters
chr5	10333024	10334006	983	*	10.269	0.092	992		cpg_islands, cpg_shores
chr9	4296978	4300266	3289	*	10.265	0.035	993	GLIS3, GLIS3-AS2, AL162419.1	5UTRs, cpg_islands, cpg_shores, enhancers_fantom, exons, firstexons, introns, lncrna_gencode, promoters
chr10	120456353	120458001	1649	*	10.252	0.073	994	PLPP4	5UTRs, cpg_islands, cpg_shores, exons, firstexons, introns, promoters
chr1	156623815	156626159	2345	*	10.243	0.03	995	HAPLN2	3UTRs, cpg_islands, cpg_shores, exons, firstexons, intergenic, introns, promoters
chr5	43016484	43020672	4189	*	10.242	0	996	ANXA2R-OT1, LOC105374748, AC025171.1, AC025171.3	cpg_islands, cpg_shelves, cpg_shores, enhancers_fantom, exons, firstexons, introns, lncrna_gencode, promoters
chr2	100818472	100821412	2941	*	10.231	0.068	997	NPAS2	5UTRs, cpg_islands, cpg_shores, enhancers_fantom, exons, firstexons, introns, promoters
chr2	66573772	66584491	10720	*	10.228	0.015	998	MEIS1, LINC01798	3UTRs, cpg_islands, cpg_shelves, cpg_shores, enhancers_fantom, exons, firstexons, introns, lncrna_gencode, promoters
chr9	37002224	37003269	1046	*	10.211	0.105	999	LOC105376032, PAX5, AL161781.2	cpg_islands, cpg_shores, exons, firstexons, introns, lncrna_gencode, promoters
chr4	171812302	171814267	1966	*	10.203	0.13	1000	GALNTL6	5UTRs, cpg_islands, cpg_shores, exons, firstexons, introns, promoters

## Sheet: Epidermis high-PRC2 LMRs
Chromosme	start	end	width	strand	pr	delta	number	Annotated.gene.symbols	Detected.Features
chr12	53961180	53961238	59	*	59.378	0.318	1		cpg_islands
chr10	101133620	101135500	1881	*	56.483	0.011	2	TLX1	cpg_islands, cpg_shores, exons, firstexons, introns, promoters
chr6	1393093	1394212	1120	*	53.181	0.077	3	FOXF2	cpg_islands, cpg_shores, enhancers_fantom, introns
chr1	47439337	47439834	498	*	50.613	0.264	4	FOXD2	3UTRs, cpg_islands, exons, firstexons
chr4	8866699	8868579	1881	*	50.301	-0.004	5	HMX1	3UTRs, cpg_islands, cpg_shores, exons, introns
chr17	61454192	61454900	709	*	49.885	0.269	6	TBX4	cpg_islands, cpg_shores, introns
chr9	124015231	124015502	272	*	48.863	0.216	7	LHX2	cpg_islands, exons, firstexons, promoters
chr4	173509274	173510177	904	*	47.926	0.143	8	LOC101928409, AC093849.2	cpg_islands, cpg_shores, exons, firstexons, introns, lncrna_gencode, promoters
chr10	101226156	101230510	4355	*	46.439	0.007	9	LBX1, LBX1-AS1	3UTRs, 5UTRs, cpg_islands, cpg_shores, exons, firstexons, introns, lncrna_gencode, promoters
chr10	101130983	101133329	2347	*	45.756	0.036	10	TLX1, TLX1NB	5UTRs, cpg_islands, cpg_shores, exons, firstexons, introns, lncrna_gencode, promoters
chr4	80188875	80189440	566	*	45.368	0.111	11	PRDM8, PRDM8-AS1, AC021127.1	cpg_islands, cpg_shores, introns, lncrna_gencode
chr16	56638093	56638602	510	*	45.279	0.194	12	MT1A	cpg_islands, cpg_shores, promoters
chr17	49971439	49972424	986	*	45.204	0.024	13	DLX4	cpg_islands, cpg_shores, exons, firstexons, introns, promoters
chr9	122218941	122220776	1836	*	44.216	0.018	14	LHX6	cpg_islands, cpg_shores, introns
chr12	53927644	53927713	70	*	43.911	0.158	15		cpg_islands, intergenic
chr17	48581540	48582483	944	*	43.721	0.007	16	HOXB3, MIR10A, HOXB-AS3, HOXB6, AC103702.1	5UTRs, cpg_islands, cpg_shores, exons, firstexons, introns, lncrna_gencode, promoters
chr6	1385290	1385620	331	*	43.564	0.204	17		cpg_shores, promoters
chr5	93587865	93588582	718	*	42.096	0.171	18	NR2F1	5UTRs, cpg_islands, exons, introns
chr10	100735213	100735855	643	*	41.454	-0.002	19	PAX2	5UTRs, cpg_islands, cpg_shores, exons, firstexons, introns, promoters
chr5	173232099	173235460	3362	*	41.396	0.013	20	NKX2-5	3UTRs, 5UTRs, cpg_islands, cpg_shores, exons, firstexons, intergenic, introns, promoters
chr5	135038953	135041159	2207	*	41.286	0.064	21	EPIST, PITX1-AS1, C5orf66, C5orf66-AS1	cpg_islands, cpg_shores, exons, firstexons, introns, lncrna_gencode, promoters
chr2	176100134	176100707	574	*	41.202	0.114	22	HOXD12	3UTRs, cpg_islands, exons, firstexons, introns
chr2	176120392	176124787	4396	*	41.105	0.069	23	HOXD9, HOXD-AS2	3UTRs, 5UTRs, cpg_islands, cpg_shores, exons, firstexons, introns, lncrna_gencode, promoters
chr7	27151971	27152103	133	*	41.028	0.047	24	HOXA-AS3, HOXA3, AC004080.5, AC004080.6	cpg_shores, introns, lncrna_gencode
chr10	99534155	99534393	239	*	40.708	0.117	25	NKX2-3	cpg_shores, introns
chr8	22690350	22690737	388	*	40.656	0.15	26	EGR3, LOC107986925, AC055854.1	3UTRs, cpg_islands, exons, introns, lncrna_gencode
chr7	27192036	27193522	1487	*	40.312	0.021	27	AC004080.2	cpg_islands, cpg_shores, enhancers_fantom, exons, firstexons, introns, lncrna_gencode, promoters
chr4	173524901	173526158	1258	*	39.819	0.038	28	HAND2	3UTRs, cpg_shelves, exons, introns
chr12	53954389	53956955	2567	*	39.658	-0.006	29	HOXC12	3UTRs, 5UTRs, cpg_islands, cpg_shores, exons, firstexons, introns, promoters
chr5	135028796	135029046	251	*	39.325	0.288	30	PITX1	cpg_islands, exons
chr10	101136059	101137196	1138	*	39.316	0.098	31	TLX1	3UTRs, cpg_islands, cpg_shores, exons, introns
chr10	99534621	99537682	3062	*	39.093	0.016	32	NKX2-3	3UTRs, cpg_islands, cpg_shores, exons, intergenic, introns
chr9	124013727	124013898	172	*	38.787	0.032	33	LHX2	cpg_islands, cpg_shores, introns
chr5	93587604	93587817	214	*	38.599	0.059	34	NR2F1	cpg_islands, cpg_shores, introns
chr17	61456564	61456618	55	*	38.163	0.213	35	TBX4	cpg_islands, exons, firstexons, introns
chr9	97847690	97849234	1545	*	38.15	0.086	36	PTCSC2	cpg_islands, cpg_shores, introns, lncrna_gencode
chr7	27164160	27166414	2255	*	38.1	0.032	37	HOXA9, HOXA10-HOXA9	3UTRs, 5UTRs, cpg_islands, cpg_shores, exons, firstexons, introns, promoters
chr22	19758952	19759947	996	*	38.09	0.008	38	TBX1	5UTRs, cpg_islands, cpg_shores, exons, firstexons, introns, promoters
chr17	48595842	48598853	3012	*	38.085	-0.004	39	HOXB6, HOXB-AS3	3UTRs, 5UTRs, cpg_islands, cpg_shores, exons, firstexons, introns, lncrna_gencode, promoters
chr1	110068404	110069858	1455	*	38.04	0.114	40	ALX3, STRIP1	cpg_islands, introns
chr7	27171320	27174646	3327	*	38.001	-0.017	41	HOXA10, HOXA10-AS, HOXA10-HOXA9, HOXA9	3UTRs, 5UTRs, cpg_islands, cpg_shores, exons, firstexons, introns, lncrna_gencode, promoters
chr12	114407841	114410126	2286	*	37.95	0.072	42	TBX5, TBX5-AS1	5UTRs, cpg_islands, cpg_shores, exons, firstexons, introns, lncrna_gencode, promoters
chr1	110068126	110068332	207	*	37.876	0.172	43	ALX3, STRIP1	cpg_islands, introns
chr15	45116104	45117428	1325	*	37.85	0.022	44	DUOXA1, DUOXA2	3UTRs, cpg_islands, cpg_shores, exons, introns
chr7	27185856	27186104	249	*	37.582	0.1	45	HOXA11-AS, HOXA11	cpg_islands, cpg_shores, exons, firstexons, introns, lncrna_gencode, promoters
chr17	61402199	61405386	3188	*	37.489	0.022	46	TBX2, TBX2-AS1	3UTRs, cpg_islands, exons, introns, lncrna_gencode
chr1	220884186	220884947	762	*	37.342	0.019	47	HLX, MTARC1	3UTRs, cpg_islands, cpg_shores, exons, firstexons, introns
chr2	172081464	172081731	268	*	37.33	0.266	48	METAP1D	3UTRs, cpg_shores, exons
chr7	27187720	27189270	1551	*	37.018	0.036	49	HOXA11-AS, AC004080.2	cpg_islands, cpg_shores, exons, firstexons, introns, lncrna_gencode, promoters
chr17	48554647	48554766	120	*	36.965	0.179	50	HOXB3, HOXB-AS3	cpg_islands, exons, introns, lncrna_gencode, promoters
chr5	173243109	173245993	2885	*	36.872	0.047	51		cpg_islands, cpg_shores, exons, firstexons, intergenic, promoters
chr15	89377585	89379004	1420	*	36.692	0.04	52	MIR9-3HG	cpg_islands, exons, firstexons, introns, lncrna_gencode, promoters
chr2	176151183	176152842	1660	*	36.636	0.036	53	HOXD4, HOXD3	5UTRs, cpg_islands, cpg_shores, exons, firstexons, introns, promoters
chr17	61456875	61458102	1228	*	36.62	0.025	54	TBX4	5UTRs, cpg_islands, cpg_shores, exons, introns
chr10	101221526	101226111	4586	*	36.6	0.047	55		cpg_islands, cpg_shores, intergenic
chr7	27102049	27104140	2092	*	36.466	0.026	56	HOXA2	5UTRs, cpg_islands, cpg_shores, enhancers_fantom, exons, firstexons, introns, promoters
chr2	19356241	19358888	2648	*	36.29	0.065	57	OSR1	5UTRs, cpg_islands, cpg_shores, exons, firstexons, introns, promoters
chr12	53927760	53928549	790	*	36.267	0.051	58		cpg_islands, cpg_shores, intergenic
chr7	27155615	27157373	1759	*	36.237	0.03	59	HOXA7, HOXA-AS3	5UTRs, cpg_islands, cpg_shores, exons, firstexons, introns, lncrna_gencode, promoters
chr7	155448157	155461033	12877	*	36.064	0.031	60	EN2, AC008060.3	5UTRs, cpg_islands, cpg_shores, enhancers_fantom, exons, firstexons, introns, lncrna_gencode, promoters
chr22	45971646	45971867	222	*	35.841	0.097	61	WNT7B	cpg_islands, introns
chr1	147077233	147081083	3851	*	35.801	0.077	62		cpg_islands, cpg_shores, exons, firstexons, intergenic, promoters
chr2	176156873	176166438	9566	*	35.717	0.033	63	HOXD3, HAGLR, AC009336.1	5UTRs, cpg_islands, cpg_shores, enhancers_fantom, exons, firstexons, introns, lncrna_gencode, promoters
chr10	99532544	99534105	1562	*	35.711	0.085	64	NKX2-3	5UTRs, cpg_islands, cpg_shores, exons, firstexons, introns, promoters
chr5	154482685	154483091	407	*	35.487	0.129	65		cpg_islands, cpg_shores, enhancers_fantom
chr5	93593696	93593973	278	*	35.25	0.046	66	NR2F1	3UTRs, cpg_islands, cpg_shores, exons
chr22	19755157	19757625	2469	*	35.131	0.013	67	TBX1	5UTRs, cpg_islands, cpg_shores, exons, firstexons, introns, promoters
chr17	36942137	36943778	1642	*	35.095	0.052	68	LHX1, AC243773.1	3UTRs, cpg_islands, cpg_shores, exons, firstexons, introns, lncrna_gencode, promoters
chr14	74239282	74243122	3841	*	35.003	0.025	69	VSX2	5UTRs, cpg_islands, cpg_shores, exons, firstexons, introns, promoters
chr5	1876762	1876927	166	*	34.985	0.141	70		cpg_islands, enhancers_fantom, intergenic
chr2	218979894	218985864	5971	*	34.902	0.021	71	FEV, LINC00608	3UTRs, 5UTRs, cpg_islands, cpg_shores, enhancers_fantom, exons, firstexons, introns, lncrna_gencode, promoters
chr13	27916746	27930423	13678	*	34.877	0.036	72	PDX1, PLUT	3UTRs, 5UTRs, cpg_islands, cpg_shores, enhancers_fantom, exons, firstexons, intergenic, introns, lncrna_gencode, promoters
chr11	64291077	64292984	1908	*	34.868	0	73	KCNK4, KCNK4-TEX40, AP001453.3	5UTRs, cpg_islands, cpg_shores, exons, firstexons, introns, lncrna_gencode, promoters
chr8	22689723	22690262	540	*	34.725	0.101	74	EGR3, LOC107986925, AC055854.1	3UTRs, cpg_islands, exons, firstexons, lncrna_gencode, promoters
chr11	44303429	44306661	3233	*	34.717	0.021	75	ALX4	cpg_islands, cpg_shores, enhancers_fantom, introns
chr11	124751647	124752421	775	*	34.643	0.08	76	VSIG2	5UTRs, cpg_inter, exons, firstexons, introns, promoters
chr6	100457406	100458777	1372	*	34.508	0.066	77	SIM1	cpg_islands, cpg_shores, enhancers_fantom, introns
chr17	61395928	61401336	5409	*	34.432	0.023	78	TBX2, LOC101927855, TBX2-AS1, AC005746.2	5UTRs, cpg_islands, enhancers_fantom, exons, firstexons, introns, lncrna_gencode, promoters
chr12	48977844	48981886	4043	*	34.212	0.002	79	WNT1	3UTRs, 5UTRs, cpg_islands, cpg_shores, exons, firstexons, introns, promoters
chr21	36691639	36701964	10326	*	34.212	0.046	80	SIM2, AP000697.1	5UTRs, cpg_islands, cpg_shores, enhancers_fantom, exons, firstexons, intergenic, introns, lncrna_gencode, promoters
chr17	49964190	49964278	89	*	34.2	0.013	81		cpg_islands
chr7	27189340	27189499	160	*	34.159	0.108	82	AC004080.2	cpg_islands, cpg_shores, introns, lncrna_gencode
chr21	36703875	36707028	3154	*	34.15	0.037	83	SIM2	cpg_islands, cpg_shores, enhancers_fantom, introns
chr6	100446506	100449721	3216	*	34.098	0.069	84	SIM1	cpg_islands, cpg_shores, exons, introns
chr4	8891692	8894541	2850	*	33.974	0.017	85		cpg_islands, intergenic
chr10	100747141	100752131	4991	*	33.97	0.013	86	PAX2	5UTRs, cpg_islands, cpg_shelves, cpg_shores, exons, firstexons, introns, promoters
chr1	119005771	119009228	3458	*	33.697	0.008	87		cpg_islands, cpg_shores, intergenic
chr2	161426869	161428016	1148	*	33.599	0.073	88	SLC4A10, AC009487.3	cpg_islands, cpg_shores, exons, firstexons, introns, lncrna_gencode, promoters
chr10	99527258	99528239	982	*	33.587	0.151	89	LINC01475, AL513542.1	cpg_islands, cpg_shores, exons, firstexons, introns, lncrna_gencode, promoters
chr16	86578623	86580125	1503	*	33.558	0.018	90	FOXL1	3UTRs, 5UTRs, cpg_islands, exons, firstexons
chr2	45004166	45005582	1417	*	33.542	0.049	91	SIX2	3UTRs, cpg_islands, cpg_shores, exons, intergenic
chr5	135028371	135028720	350	*	33.527	0.218	92	PITX1	3UTRs, cpg_islands, exons
chr4	173521441	173523729	2289	*	33.522	0.078	93		cpg_islands, cpg_shores, enhancers_fantom
chr8	26041883	26048727	6845	*	33.409	0.028	94	EBF2	5UTRs, cpg_islands, cpg_shores, enhancers_fantom, exons, firstexons, introns, promoters
chr10	101122825	101124469	1645	*	33.366	0.035	95	TLX1NB	cpg_islands, cpg_shores, introns, lncrna_gencode
chr9	93958457	93960879	2423	*	33.353	0.03	96	BARX1-DT	cpg_islands, exons, intergenic, introns, lncrna_gencode
chr13	27975084	27982196	7113	*	33.24	0.015	97	URAD	3UTRs, cpg_islands, cpg_shores, enhancers_fantom, exons, intergenic, introns
chr4	8864344	8864875	532	*	33.214	-0.041	98	HMX1	cpg_shores, introns
chr7	27169085	27170423	1339	*	33.089	0.002	99	HOXA10-AS, HOXA9, MIR196B, HOXA10-HOXA9	cpg_islands, cpg_shores, exons, firstexons, introns, lncrna_gencode, promoters
chr6	1388290	1391523	3234	*	33.033	0.009	100	FOXF2, MIR6720	5UTRs, cpg_islands, cpg_shores, enhancers_fantom, exons, firstexons, introns, promoters
chr1	50422607	50428549	5943	*	32.963	0.028	101	DMRTA2, LOC105378714, AL049637.2	5UTRs, cpg_islands, cpg_shores, enhancers_fantom, exons, firstexons, intergenic, introns, lncrna_gencode, promoters
chr9	97851364	97855003	3640	*	32.909	0.038	102	FOXE1, PTCSC2	5UTRs, cpg_islands, cpg_shores, exons, firstexons, introns, lncrna_gencode, promoters
chr1	156435504	156438017	2514	*	32.823	0.046	103	MIR9-1HG	cpg_islands, cpg_shores, enhancers_fantom, introns
chr17	61451776	61452822	1047	*	32.789	0.035	104	TBX4	5UTRs, cpg_islands, exons, firstexons, introns, promoters
chr5	55222838	55223331	494	*	32.674	0.271	105	MCIDAS	cpg_islands, cpg_shores, exons, introns
chr11	32430608	32430739	132	*	32.666	0.385	106	WT1	5UTRs, cpg_islands, exons, firstexons, introns
chr2	118834448	118836408	1961	*	32.604	-0.027	107	LINC01956	cpg_islands, cpg_shores, exons, firstexons, introns, lncrna_gencode, promoters
chr7	27147451	27148503	1053	*	32.579	0.039	108	HOXA6, HOXA-AS3, HOXA3, AC004080.5, AC004080.6	5UTRs, cpg_islands, cpg_shores, exons, firstexons, introns, lncrna_gencode, promoters
chr6	1614774	1615048	275	*	32.561	0.145	109		cpg_islands, intergenic
chr1	50415191	50421700	6510	*	32.509	0.033	110	DMRTA2	3UTRs, 5UTRs, cpg_islands, cpg_shores, exons, firstexons, intergenic, introns, promoters
chr15	76337073	76338178	1106	*	32.497	0.207	111	ISL2	cpg_islands, cpg_shores, exons, firstexons, introns, promoters
chr9	130659193	130666863	7671	*	32.479	0.011	112	PRDM12	5UTRs, cpg_islands, exons, firstexons, intergenic, introns, promoters
chr15	45111086	45115513	4428	*	32.374	0.022	113	DUOX2, DUOXA2	5UTRs, cpg_islands, cpg_shores, exons, firstexons, introns, promoters
chr12	53994041	54001065	7025	*	32.326	-0.022	114	HOXC6, HOXC9, HOXC-AS1, HOXC-AS2, HOXC5	5UTRs, cpg_islands, cpg_shores, enhancers_fantom, exons, firstexons, introns, lncrna_gencode, promoters
chr4	13522339	13523262	924	*	32.306	0.013	115		cpg_islands, cpg_shores, intergenic
chr15	67819854	67830120	10267	*	32.304	0.031	116	SKOR1	5UTRs, cpg_islands, cpg_shores, exons, firstexons, introns, promoters
chr4	4864096	4873426	9331	*	32.281	0.011	117		cpg_islands, cpg_shores, intergenic
chr2	218992166	218994732	2567	*	32.106	0.016	118	CRYBA2	5UTRs, cpg_islands, cpg_shores, exons, firstexons, introns, promoters
chr7	27198057	27202086	4030	*	32.099	0.011	119	HOXA13, HOTTIP	3UTRs, 5UTRs, cpg_islands, cpg_shores, exons, firstexons, introns, lncrna_gencode, promoters
chr10	117131277	117134966	3690	*	32.08	0.033	120	VAX1	3UTRs, cpg_islands, cpg_shores, enhancers_fantom, exons, introns
chr7	27141982	27144197	2216	*	31.93	-0.007	121	HOXA5, HOXA-AS3, HOXA3, AC004080.6	5UTRs, cpg_islands, cpg_shores, exons, firstexons, introns, lncrna_gencode, promoters
chr2	70896598	70901804	5207	*	31.902	0.036	122	VAX2, ATP6V1B1	5UTRs, cpg_islands, cpg_shelves, cpg_shores, exons, firstexons, introns, promoters
chr5	173228803	173229792	990	*	31.901	0.033	123		cpg_islands, cpg_shores
chr12	114667484	114667591	108	*	31.86	-0.094	124		cpg_islands, intergenic
chr7	27239360	27247038	7679	*	31.813	0.048	125	EVX1, EVX1-AS, AC004080.1	3UTRs, 5UTRs, cpg_islands, cpg_shores, exons, firstexons, introns, lncrna_gencode, promoters
chr10	101121015	101121938	924	*	31.805	0.015	126	TLX1NB	cpg_shelves, cpg_shores, introns, lncrna_gencode
chr1	228006219	228008940	2722	*	31.722	-0.007	127	WNT3A	5UTRs, cpg_islands, cpg_shores, exons, firstexons, introns, promoters
chr8	96157142	96161928	4787	*	31.717	0.007	128	GDF6	5UTRs, cpg_islands, cpg_shores, enhancers_fantom, exons, firstexons, introns, promoters
chr5	135029301	135029429	129	*	31.658	0.286	129	PITX1	cpg_islands, exons, introns
chr20	22581759	22587162	5404	*	31.572	0.044	130	FOXA2	3UTRs, 5UTRs, cpg_islands, cpg_shores, enhancers_fantom, exons, firstexons, introns, promoters
chr7	27202293	27206253	3961	*	31.513	0.068	131	HOTTIP	cpg_islands, cpg_shelves, cpg_shores, exons, firstexons, introns, lncrna_gencode, promoters
chr14	60641211	60643804	2594	*	31.424	0.068	132	SIX1, SALRNA1	3UTRs, cpg_islands, cpg_shores, enhancers_fantom, exons, intergenic, introns, lncrna_gencode
chr1	47417142	47417208	67	*	31.404	0.076	133	FOXE3	cpg_islands, exons, firstexons
chr2	113276900	113277900	1001	*	31.354	0.166	134	PAX8	cpg_islands, cpg_shores, introns
chr2	70907069	70908053	985	*	31.263	0.073	135	ATP6V1B1, VAX2	cpg_islands, cpg_shores, introns
chr10	100729027	100731553	2527	*	31.107	0.01	136		cpg_islands, cpg_shores, enhancers_fantom, intergenic
chr4	8854185	8864235	10051	*	31.079	0.022	137	HMX1, AC116612.1	cpg_islands, cpg_shelves, cpg_shores, exons, firstexons, introns, lncrna_gencode, promoters
chr2	176171635	176172941	1307	*	30.86	0.193	138	HOXD3, HAGLR	3UTRs, cpg_islands, cpg_shores, exons, introns, lncrna_gencode
chr2	222293453	222308566	15114	*	30.737	0.048	139	PAX3, CCDC140	3UTRs, 5UTRs, cpg_islands, cpg_shelves, cpg_shores, enhancers_fantom, exons, firstexons, intergenic, introns, promoters
chr17	48541604	48542528	925	*	30.682	0.051	140		cpg_islands, cpg_shores, exons, introns
chr5	73298323	73302219	3897	*	30.681	0.044	141		cpg_islands, cpg_shores, intergenic
chr20	62474404	62477004	2601	*	30.61	0	142	GATA5	5UTRs, cpg_islands, cpg_shores, exons, firstexons, introns, promoters
chr12	53967320	53969027	1708	*	30.536	-0.021	143	HOTAIR	cpg_shelves, cpg_shores, exons, firstexons, introns, lncrna_gencode, promoters
chr4	13532601	13542610	10010	*	30.493	0.058	144	NKX3-2, LINC01097	3UTRs, cpg_islands, cpg_shelves, cpg_shores, exons, firstexons, intergenic, introns, lncrna_gencode, promoters
chr14	36516703	36523231	6529	*	30.352	0.029	145	NKX2-1, SFTA3, NKX2-1-AS1, AL132857.1	3UTRs, 5UTRs, cpg_islands, cpg_shores, exons, firstexons, introns, lncrna_gencode, promoters
chr12	54008683	54009719	1037	*	30.334	0.004	146	HOXC8, HOXC5, HOXC6	5UTRs, cpg_islands, cpg_shores, exons, firstexons, introns, promoters
chr2	19353135	19353945	811	*	30.33	0.07	147	OSR1	5UTRs, cpg_islands, cpg_shores, exons, firstexons, introns
chr9	97857744	97857844	101	*	30.253	0.44	148		cpg_islands
chr22	19765461	19767718	2258	*	30.248	-0.003	149	TBX1	3UTRs, cpg_islands, cpg_shores, exons, introns
chr14	36653859	36658835	4977	*	30.246	0.038	150	PAX9, LOC105370455, AL079303.1, AL132857.1	5UTRs, cpg_islands, cpg_shelves, cpg_shores, exons, firstexons, introns, lncrna_gencode, promoters
chr18	22163950	22172358	8409	*	30.24	0.046	151	GATA6, GATA6-AS1	5UTRs, cpg_islands, cpg_shores, enhancers_fantom, exons, firstexons, intergenic, introns, lncrna_gencode, promoters
chr5	93588654	93588746	93	*	30.15	0.376	152	NR2F1	cpg_islands, introns
chr10	75399491	75399532	42	*	30.115	0.114	153	ZNF503, AC010997.3	cpg_islands, exons, introns, lncrna_gencode
chr2	161428066	161428153	88	*	30.047	0.17	154	SLC4A10, AC009487.3	cpg_islands, cpg_shores, introns, lncrna_gencode
chr7	27183003	27185789	2787	*	30.041	0.016	155	HOXA11, HOXA11-AS	5UTRs, cpg_islands, cpg_shores, exons, firstexons, introns, lncrna_gencode, promoters
chr9	136198288	136200097	1810	*	29.925	0.012	156	LHX3	cpg_islands, cpg_shores, exons, introns
chr6	108116909	108119709	2801	*	29.907	0.014	157	OSTM1	cpg_islands, cpg_shores, enhancers_fantom, introns
chr12	53930834	53931328	495	*	29.874	0.081	158		cpg_shelves, intergenic
chr7	155462424	155462681	258	*	29.705	0.233	159	EN2	cpg_islands, cpg_shores, exons
chr4	173527089	173532253	5165	*	29.52	0.055	160	HAND2, HAND2-AS1	3UTRs, 5UTRs, cpg_islands, cpg_shores, exons, firstexons, introns, lncrna_gencode, promoters
chr20	62477995	62478415	421	*	29.498	-0.08	161	AL499627.2	cpg_shores, exons, firstexons, lncrna_gencode
chr14	36580762	36583003	2242	*	29.484	0.061	162	NKX2-8, AL132857.1	3UTRs, 5UTRs, cpg_islands, cpg_shores, exons, firstexons, introns, lncrna_gencode, promoters
chr2	45001036	45001797	762	*	29.444	0.018	163		cpg_islands, cpg_shores, intergenic
chr12	53952685	53953512	828	*	29.366	-0.003	164		cpg_islands, cpg_shores
chr1	3072583	3074389	1807	*	29.332	0.02	165	PRDM16	cpg_islands, cpg_shores, enhancers_fantom, introns
chr17	48610044	48629650	19607	*	29.323	0.021	166	HOXB8, HOXB9, HOXB7, HOXB-AS4	3UTRs, 5UTRs, cpg_islands, cpg_shelves, cpg_shores, enhancers_fantom, exons, firstexons, introns, lncrna_gencode, promoters
chr4	13523348	13525005	1658	*	29.284	0.108	167		cpg_islands, cpg_shores, intergenic
chr7	157007588	157008241	654	*	29.239	0.015	168	MNX1	cpg_shores, enhancers_fantom, exons, firstexons, introns
chr2	176100779	176101426	648	*	29.192	0.151	169	HOXD12	3UTRs, cpg_islands, cpg_shores, exons
chr12	54032557	54034439	1883	*	29.191	0	170	HOXC5, MIR615, HOXC4, AC012531.2	5UTRs, cpg_islands, cpg_shores, exons, firstexons, introns, lncrna_gencode, promoters
chr10	117136931	117141715	4785	*	29.034	0.052	171	VAX1	5UTRs, cpg_islands, cpg_shores, exons, firstexons, introns, promoters
chr11	124760237	124760616	380	*	29.003	0.024	172	ESAM, ESAM-AS1, AP000866.2	cpg_shores, introns, lncrna_gencode
chr20	40682533	40684042	1510	*	28.994	-0.109	173		cpg_islands, cpg_shores, enhancers_fantom, intergenic
chr22	45972500	45972796	297	*	28.937	0.227	174	WNT7B	5UTRs, cpg_islands, exons, firstexons, introns, promoters
chr13	27966140	27971191	5052	*	28.93	0.025	175	CDX2	5UTRs, cpg_islands, cpg_shores, enhancers_fantom, exons, firstexons, introns, promoters
chr12	114400882	114407097	6216	*	28.922	0.033	176	TBX5	5UTRs, cpg_islands, cpg_shores, enhancers_fantom, exons, firstexons, introns, promoters
chr17	36934943	36942094	7152	*	28.908	0.017	177	LHX1, LHX1-DT, AC243773.1	5UTRs, cpg_islands, enhancers_fantom, exons, firstexons, introns, lncrna_gencode, promoters
chr4	80201833	80203559	1727	*	28.895	0.015	178	PRDM8	3UTRs, cpg_islands, cpg_shores, exons, introns
chr16	67163164	67165040	1877	*	28.892	0.004	179	FBXL8, HSF4	3UTRs, 5UTRs, cpg_islands, exons, firstexons, introns, promoters
chr9	975437	977801	2365	*	28.878	0.035	180	DMRT3	5UTRs, cpg_islands, cpg_shores, exons, firstexons, introns, promoters
chr4	41744594	41753397	8804	*	28.87	0.07	181	PHOX2B, PHOX2B-AS1, AC105389.1, AC105389.3	3UTRs, 5UTRs, cpg_islands, cpg_shores, exons, firstexons, introns, lncrna_gencode, promoters
chr4	8869826	8879036	9211	*	28.861	0.025	182	HMX1	5UTRs, cpg_inter, cpg_islands, cpg_shelves, cpg_shores, exons, firstexons, intergenic, introns, promoters
chr11	31802454	31806527	4074	*	28.86	0.105	183	PAX6	5UTRs, cpg_islands, cpg_shores, exons, firstexons, introns, promoters
chr17	49964002	49964070	69	*	28.754	0.072	184		cpg_islands
chr7	27250248	27253088	2841	*	28.747	0.046	185		cpg_islands, cpg_shores, exons, intergenic
chr21	36707157	36710882	3726	*	28.715	0.038	186	SIM2	cpg_islands, cpg_shores, exons, firstexons, introns, promoters
chr6	149937916	149939484	1569	*	28.701	-0.014	187		cpg_islands, cpg_shores, enhancers_fantom
chr12	53991006	53991345	340	*	28.698	-0.148	188	HOXC5, HOXC6, MIR196A2	cpg_shelves, enhancers_fantom, introns, promoters
chr1	197908655	197913788	5134	*	28.687	0.001	189	LHX9	5UTRs, cpg_islands, cpg_shelves, cpg_shores, exons, firstexons, introns, promoters
chr20	21699420	21710492	11073	*	28.675	0.051	190	PAX1, LINC01726	5UTRs, cpg_islands, cpg_shelves, cpg_shores, exons, firstexons, introns, lncrna_gencode, promoters
chr16	86492762	86511710	18949	*	28.646	0.018	191	FOXF1, FENDRR	5UTRs, cpg_islands, cpg_shelves, cpg_shores, enhancers_fantom, exons, firstexons, introns, lncrna_gencode, promoters
chr1	110083599	110085030	1432	*	28.54	0.002	192	LINC01397	cpg_islands, cpg_shores, enhancers_fantom, exons, introns, lncrna_gencode
chr4	13527231	13530239	3009	*	28.539	0.033	193	LINC01097	cpg_islands, cpg_shores, exons, introns, lncrna_gencode
chr17	37741098	37745684	4587	*	28.511	0.017	194	HNF1B	5UTRs, cpg_islands, cpg_shores, enhancers_fantom, exons, firstexons, introns, promoters
chr5	73435815	73436221	407	*	28.476	0.228	195		cpg_islands, cpg_shores, intergenic
chr17	48563254	48564894	1641	*	28.342	0.025	196	HOXB-AS3, HOXB3	cpg_islands, cpg_shores, introns, lncrna_gencode
chr1	47432193	47434909	2717	*	28.308	0.025	197	FOXD2-AS1	cpg_islands, cpg_shores, exons, firstexons, lncrna_gencode, promoters
chr3	129974351	129976078	1728	*	28.241	0.061	198	TRH	5UTRs, cpg_islands, cpg_shores, exons, firstexons, introns, promoters
chr17	61461836	61463002	1167	*	28.198	0.003	199	TBX4, AC005901.1	cpg_islands, cpg_shores, exons, firstexons, introns, lncrna_gencode
chr17	48542617	48545011	2395	*	28.182	0.007	200	HOXB2, HOXB-AS1	3UTRs, 5UTRs, cpg_islands, cpg_shores, exons, firstexons, introns, lncrna_gencode, promoters
chr16	56632186	56634141	1956	*	28.146	0.038	201	MT1M	3UTRs, 5UTRs, cpg_islands, cpg_shores, exons, firstexons, introns, promoters
chr4	110617683	110619104	1422	*	28.137	0.07	202	PITX2	3UTRs, cpg_islands, cpg_shores, exons, firstexons, introns, promoters
chr12	54106466	54107516	1051	*	28.107	-0.007	203	FLJ12825, FAM242C, AC023794.1	cpg_islands, cpg_shores, exons, firstexons, introns, lncrna_gencode, promoters
chr11	13962441	13964825	2385	*	28.081	0.014	204	SPON1	5UTRs, cpg_islands, cpg_shores, enhancers_fantom, exons, firstexons, introns, promoters
chr1	220886907	220896494	9588	*	28.047	0.075	205		cpg_islands, cpg_shores, intergenic
chr3	128481768	128494500	12733	*	27.99	0	206	GATA2, GATA2-AS1	5UTRs, cpg_inter, cpg_islands, cpg_shelves, cpg_shores, exons, firstexons, introns, lncrna_gencode, promoters
chr2	20670052	20670893	842	*	27.959	0.096	207	GDF7	cpg_islands, cpg_shores, exons, introns
chr10	117540873	117545669	4797	*	27.949	0.002	208	EMX2, EMX2OS	5UTRs, cpg_islands, cpg_shores, enhancers_fantom, exons, firstexons, introns, lncrna_gencode, promoters
chr5	171307921	171312585	4665	*	27.937	0.053	209	TLX3, AC091980.2	3UTRs, 5UTRs, cpg_islands, cpg_shores, exons, firstexons, introns, lncrna_gencode, promoters
chr14	36661438	36664379	2942	*	27.925	0.003	210	PAX9	5UTRs, cpg_islands, cpg_shores, exons, firstexons, introns, promoters
chr7	157001720	157006514	4795	*	27.923	0.016	211	MNX1, MNX1-AS2	3UTRs, cpg_islands, cpg_shores, exons, firstexons, introns, lncrna_gencode, promoters
chr11	32433066	32441559	8494	*	27.848	0.041	212	WT1, WT1-AS	5UTRs, cpg_islands, cpg_shelves, cpg_shores, exons, firstexons, introns, lncrna_gencode, promoters
chr4	80263732	80269080	5349	*	27.807	0.036	213	FGF5	5UTRs, cpg_islands, cpg_shelves, cpg_shores, exons, firstexons, introns, promoters
chr2	44940926	44943215	2290	*	27.796	0.005	214	SIX3, SIX3-AS1	5UTRs, cpg_islands, cpg_shores, exons, firstexons, introns, lncrna_gencode, promoters
chr2	118845208	118849242	4035	*	27.768	0.023	215	EN1	5UTRs, cpg_islands, cpg_shores, exons, firstexons, introns, promoters
chr10	75396416	75397587	1172	*	27.756	-0.002	216	ZNF503, AC010997.3	cpg_islands, introns, lncrna_gencode
chr6	108168168	108170168	2001	*	27.753	0	217	NR2E1	5UTRs, cpg_islands, cpg_shores, enhancers_fantom, exons, firstexons, introns, promoters
chr6	1614502	1614724	223	*	27.732	0.205	218		cpg_islands, intergenic
chr6	1377413	1384859	7447	*	27.695	0.022	219	AL034346.1	cpg_islands, cpg_shores, enhancers_fantom, exons, firstexons, intergenic, lncrna_gencode
chr14	36580453	36580540	88	*	27.685	0.435	220	NKX2-8, AL132857.1	3UTRs, cpg_islands, exons, introns, lncrna_gencode
chr1	118983033	118983615	583	*	27.676	0.158	221	TBX15	cpg_shores, introns
chr2	176147491	176149128	1638	*	27.648	0.068	222	HOXD3	cpg_islands, cpg_shores, introns
chr12	53972404	53975783	3380	*	27.53	0.012	223	HOXC11, HOTAIR	3UTRs, 5UTRs, cpg_islands, cpg_shores, exons, firstexons, introns, lncrna_gencode, promoters
chr10	100723712	100724844	1133	*	27.447	0.001	224		cpg_islands, cpg_shores, intergenic
chr7	1229748	1244359	14612	*	27.426	0.02	225	UNCX	3UTRs, 5UTRs, cpg_islands, cpg_shores, enhancers_fantom, exons, firstexons, intergenic, introns, promoters
chr6	149963198	149965601	2404	*	27.425	0.024	226	ULBP1	5UTRs, cpg_islands, cpg_shores, enhancers_fantom, exons, firstexons, introns, promoters
chr12	114692318	114693499	1182	*	27.424	-0.004	227	AC026765.2	cpg_islands, cpg_shores, enhancers_fantom, introns, lncrna_gencode
chr17	48641352	48643400	2049	*	27.356	0.093	228	LOC101060400, AC103702.2	cpg_islands, cpg_shores, introns, lncrna_gencode
chr2	118856226	118857095	870	*	27.319	-0.074	229		cpg_islands, intergenic
chr5	123098444	123099993	1550	*	27.268	0.045	230	PRDM6	cpg_islands, cpg_shores, exons, firstexons, introns, promoters
chr12	53949838	53951272	1435	*	27.223	0.141	231		cpg_islands, cpg_shores, intergenic
chr1	46488726	46493363	4638	*	27.176	0.042	232	DMBX1	5UTRs, cpg_islands, cpg_shores, enhancers_fantom, exons, firstexons, introns, promoters
chr7	155371503	155383050	11548	*	27.175	0.019	233	LINC03010, AC008060.1	cpg_islands, cpg_shores, exons, firstexons, intergenic, introns, lncrna_gencode, promoters
chr7	97018170	97018889	720	*	27.134	-0.099	234		cpg_shores
chr17	48745517	48755612	10096	*	27.095	0.053	235		cpg_islands, cpg_shelves, cpg_shores, enhancers_fantom, intergenic
chr17	39596320	39600373	4054	*	27.092	-0.005	236		cpg_islands, cpg_shelves, cpg_shores, intergenic
chr12	54005776	54005821	46	*	27.085	-0.039	237	HOXC5, HOXC6	cpg_islands, introns
chr8	11692011	11710508	18498	*	26.972	0.042	238	GATA4	5UTRs, cpg_islands, cpg_shelves, cpg_shores, enhancers_fantom, exons, firstexons, introns, promoters
chr7	27212621	27213442	822	*	26.967	0.067	239	AC004080.7	cpg_islands, cpg_shores, exons, firstexons, lncrna_gencode, promoters
chr1	92480247	92487098	6852	*	26.942	0.011	240	GFI1	5UTRs, cpg_islands, cpg_shores, enhancers_fantom, exons, firstexons, introns, promoters
chr4	41878467	41883129	4663	*	26.912	0.017	241	LINC00682, LOC105374426, AC108210.1	cpg_islands, cpg_shores, enhancers_fantom, exons, firstexons, introns, lncrna_gencode, promoters
chr17	48629815	48634283	4469	*	26.893	0.057	242	HOXB7, MIR196A1, HOXB-AS4	cpg_islands, cpg_shelves, cpg_shores, enhancers_fantom, exons, firstexons, introns, lncrna_gencode, promoters
chr6	166165200	166170035	4836	*	26.859	0.035	243	TBXT, LNCDAT	5UTRs, cpg_islands, cpg_shores, exons, firstexons, introns, promoters
chr13	112053736	112057910	4175	*	26.827	0.039	244	SOX1-OT	cpg_islands, cpg_shores, enhancers_fantom, exons, firstexons, introns, lncrna_gencode, promoters
chr15	76339860	76343335	3476	*	26.804	0.068	245	ISL2, AC027243.1	3UTRs, cpg_islands, cpg_shores, exons, firstexons, introns, lncrna_gencode, promoters
chr7	157016179	157023648	7470	*	26.778	0.014	246	MNX1-AS1	cpg_islands, cpg_shores, exons, intergenic, lncrna_gencode
chr2	176066488	176069567	3080	*	26.759	0.058	247		cpg_islands, cpg_shores, intergenic
chr15	89379267	89379461	195	*	26.669	0.147	248	MIR9-3HG	cpg_islands, exons, firstexons, introns, lncrna_gencode, promoters
chr11	2141686	2145601	3916	*	26.577	-0.009	249	IGF2, IGF2-AS, INS-IGF2	cpg_islands, cpg_shores, enhancers_fantom, introns, lncrna_gencode, promoters
chr11	31809909	31819361	9453	*	26.457	0.044	250	PAX6, RCN1, PAX6-AS1, PAUPAR	5UTRs, cpg_islands, cpg_shores, enhancers_fantom, exons, firstexons, introns, lncrna_gencode, promoters
chr6	1619547	1620452	906	*	26.449	-0.02	251		cpg_islands, intergenic
chr14	94772171	94774163	1993	*	26.447	0.13	252	AL121612.2	cpg_islands, cpg_shores, enhancers_fantom, exons, firstexons, lncrna_gencode
chr6	108161908	108168072	6165	*	26.428	0.023	253	NR2E1, OSTM1	5UTRs, cpg_islands, cpg_shelves, cpg_shores, enhancers_fantom, exons, firstexons, introns, promoters
chr4	173517645	173519595	1951	*	26.424	0.062	254	SCRG1	cpg_islands, cpg_shores, enhancers_fantom, exons, firstexons, introns, promoters
chr5	173236383	173240873	4491	*	26.377	0.029	255		cpg_islands, cpg_shores, enhancers_fantom, intergenic
chr1	47223870	47226555	2686	*	26.34	0.032	256	TAL1, AL135960.1	5UTRs, cpg_islands, cpg_shores, enhancers_fantom, exons, firstexons, introns, lncrna_gencode, promoters
chr14	94768218	94770915	2698	*	26.335	0.028	257	GSC, AL121612.2	3UTRs, 5UTRs, cpg_islands, cpg_shores, exons, firstexons, introns, lncrna_gencode, promoters
chr1	197914757	197921713	6957	*	26.324	0.055	258	LHX9	3UTRs, 5UTRs, cpg_islands, cpg_shores, exons, firstexons, introns, promoters
chr16	54284401	54284474	74	*	26.273	0.151	259	IRX3	cpg_islands, exons, introns
chr9	77013337	77023314	9978	*	26.231	0.028	260	FOXB2	cpg_islands, cpg_shores, exons, firstexons, intergenic, promoters
chr17	79789746	79793504	3759	*	26.214	-0.02	261	CBX8	3UTRs, cpg_islands, exons, intergenic
chr5	171312652	171320272	7621	*	26.175	0.044	262		cpg_islands, cpg_shelves, cpg_shores, intergenic
chr14	101562654	101565828	3175	*	26.137	0.042	263	DIO3, DIO3OS	3UTRs, cpg_islands, cpg_shores, exons, firstexons, introns, promoters
chr8	96153337	96156134	2798	*	26.111	0.053	264	GDF6	cpg_inter, cpg_shelves, cpg_shores, introns
chr20	22576321	22579825	3505	*	26.088	0.07	265	LINC00261	cpg_islands, cpg_shores, enhancers_fantom, exons, firstexons, introns, lncrna_gencode, promoters
chr8	98947494	98949540	2047	*	26.075	0.057	266	OSR2	5UTRs, cpg_islands, cpg_shores, exons, firstexons, introns, promoters
chr17	49973052	49973696	645	*	26.068	-0.098	267	DLX4	3UTRs, cpg_islands, cpg_shores, exons, firstexons, introns
chr5	135032611	135034979	2369	*	26.059	0.002	268	PITX1, PITX1-AS1, AC008406.3, C5orf66	5UTRs, cpg_islands, cpg_shores, exons, firstexons, introns, lncrna_gencode, promoters
chr10	101145730	101147981	2252	*	26.039	0.027	269		cpg_islands, cpg_shores, intergenic
chr6	1624200	1625521	1322	*	25.964	0.039	270	GMDS	cpg_islands, cpg_shores, exons, firstexons, introns, promoters
chr16	56669475	56670152	678	*	25.959	-0.036	271	MT1H	5UTRs, cpg_islands, cpg_shores, exons, firstexons, introns, promoters
chr10	117537248	117537297	50	*	25.921	0.019	272	EMX2OS	cpg_islands, introns, lncrna_gencode
chr17	2056977	2057116	140	*	25.917	0.137	273	HIC1	cpg_islands, exons
chr3	62367993	62375983	7991	*	25.861	0.027	274	FEZF2, PTPRG-AS1	3UTRs, 5UTRs, cpg_islands, cpg_shores, exons, firstexons, introns, lncrna_gencode, promoters
chr10	99529102	99531579	2478	*	25.859	0.069	275	LINC01475	cpg_islands, cpg_shores, exons, firstexons, introns, lncrna_gencode, promoters
chr13	27789354	27797705	8352	*	25.818	0.027	276	GSX1	3UTRs, 5UTRs, cpg_islands, cpg_shores, exons, firstexons, intergenic, introns, promoters
chr11	101126803	101130155	3353	*	25.808	0.015	277	PGR, PGR-AS1	5UTRs, cpg_islands, cpg_shores, exons, firstexons, introns, lncrna_gencode, promoters
chr10	93060396	93063876	3481	*	25.801	0.003	278	CYP26C1, CYP26A1, AL358613.1, AL358613.3	3UTRs, 5UTRs, cpg_islands, cpg_shores, exons, firstexons, introns, lncrna_gencode, promoters
chr17	9020681	9023727	3047	*	25.792	0.002	279	NTN1	5UTRs, cpg_islands, cpg_shores, exons, firstexons, introns, promoters
chr17	48551592	48551940	349	*	25.789	0.06	280	HOXB-AS3, HOXB3	cpg_shores, introns, lncrna_gencode
chr12	54006099	54006489	391	*	25.775	-0.04	281	HOXC5, HOXC6	cpg_islands, cpg_shores, introns
chr17	48592072	48594635	2564	*	25.728	0	282	HOXB5, HOXB-AS3, HOXB6	3UTRs, 5UTRs, cpg_islands, cpg_shores, exons, firstexons, introns, lncrna_gencode, promoters
chr4	54098406	54102595	4190	*	25.684	0.025	283	GSX2, PDGFRA	3UTRs, 5UTRs, cpg_islands, cpg_shores, exons, firstexons, introns, promoters
chr9	124502978	124503547	570	*	25.636	0.087	284	NR5A1	5UTRs, cpg_islands, exons, introns
chr17	80474411	80479242	4832	*	25.597	0.006	285	NPTX1	5UTRs, cpg_islands, cpg_shores, exons, firstexons, introns, promoters
chr1	3067385	3071148	3764	*	25.589	0	286	PRDM16, PRDM16-DT	5UTRs, cpg_islands, exons, firstexons, introns, lncrna_gencode, promoters
chr9	974098	975349	1252	*	25.579	0.099	287		cpg_shores
chr2	199464620	199466128	1509	*	25.573	0.043	288	SATB2, SATB2-AS1	5UTRs, cpg_islands, cpg_shores, exons, firstexons, introns, lncrna_gencode, promoters
chr3	138949814	138950624	811	*	25.565	0.023	289	FOXL2NB	3UTRs, cpg_islands, cpg_shores, exons, introns
chr7	157008797	157012533	3737	*	25.564	0.014	290	MNX1, MNX1-AS1	5UTRs, cpg_islands, cpg_shores, enhancers_fantom, exons, firstexons, introns, lncrna_gencode, promoters
chr17	2057211	2057271	61	*	25.544	0.131	291	HIC1	cpg_islands, exons
chr7	1245583	1245881	299	*	25.543	0.022	292		cpg_shores, intergenic
chr2	172093750	172099861	6112	*	25.531	0.016	293	DLX2	3UTRs, cpg_islands, cpg_shores, enhancers_fantom, exons, promoters
chr4	13525058	13525327	270	*	25.501	0.091	294		cpg_islands, cpg_shores, intergenic
chr22	50603642	50604271	630	*	25.479	0.367	295	MAPK8IP2	cpg_islands, cpg_shores, exons, introns
chr10	75407257	75407539	283	*	25.479	-0.165	296	ZNF503-AS2	cpg_islands, exons, lncrna_gencode
chr11	69816462	69820292	3831	*	25.444	0.016	297	FGF3	5UTRs, cpg_islands, cpg_shores, enhancers_fantom, exons, firstexons, introns, promoters
chr7	27094982	27099355	4374	*	25.432	0.015	298	HOXA1, HOTAIRM1	3UTRs, 5UTRs, cpg_islands, cpg_shelves, cpg_shores, exons, firstexons, introns, lncrna_gencode, promoters
chr5	154472670	154480587	7918	*	25.355	0.008	299	HAND1	3UTRs, 5UTRs, cpg_islands, cpg_shores, enhancers_fantom, exons, firstexons, intergenic, introns, promoters
chr20	21395584	21396126	543	*	25.313	0.137	300	NKX2-4	3UTRs, cpg_islands, cpg_shores, exons
chr4	80196414	80198327	1914	*	25.301	0.038	301	PRDM8, PRDM8-AS1, AC021127.1	5UTRs, cpg_islands, cpg_shores, enhancers_fantom, exons, firstexons, introns, lncrna_gencode, promoters
chr19	39264335	39265379	1045	*	25.288	0.094	302		cpg_islands, enhancers_fantom, exons, firstexons, introns, promoters
chr9	126611413	126615644	4232	*	25.287	0.036	303	LMX1B, LMX1B-DT, AL161908.1	5UTRs, cpg_islands, exons, firstexons, introns, lncrna_gencode, promoters
chr10	132784286	132789452	5167	*	25.277	0.027	304	NKX6-2	3UTRs, 5UTRs, cpg_islands, cpg_shores, enhancers_fantom, exons, firstexons, introns, promoters
chr5	2739189	2740223	1035	*	25.269	0.007	305		cpg_islands
chr7	27160480	27161643	1164	*	25.263	0.009	306		cpg_islands, cpg_shores
chr6	99602603	99612009	9407	*	25.172	0.043	307	PRDM13	3UTRs, 5UTRs, cpg_islands, cpg_shelves, cpg_shores, enhancers_fantom, exons, firstexons, introns, promoters
chr11	32426127	32429309	3183	*	25.151	0.033	308	WT1	cpg_islands, cpg_shores, exons, firstexons, introns, promoters
chr6	100453047	100456440	3394	*	25.141	0.097	309	SIM1	cpg_islands, cpg_shelves, cpg_shores, enhancers_fantom, exons, introns
chr17	2023498	2026310	2813	*	25.123	0.002	310	RTN4RL1, LOC105371486, AC099684.3	5UTRs, cpg_islands, cpg_shores, enhancers_fantom, exons, firstexons, introns, lncrna_gencode, promoters
chr5	77639745	77642105	2361	*	25.097	0.106	311		cpg_islands, cpg_shores
chr7	117322110	117325098	2989	*	25.092	0.006	312	WNT2, LOC105375467, CFTR, AC002465.1	5UTRs, cpg_islands, cpg_shores, exons, firstexons, introns, lncrna_gencode, promoters
chr1	118985474	118989468	3995	*	25.031	0.048	313	TBX15	5UTRs, cpg_islands, cpg_shores, enhancers_fantom, exons, firstexons, introns, promoters
chr2	161423109	161425955	2847	*	25.031	0.109	314	TBR1, SLC4A10, AC009487.1, AC009487.3	3UTRs, cpg_islands, cpg_shores, exons, firstexons, introns, lncrna_gencode, promoters
chr4	4852480	4863207	10728	*	25.028	0.021	315	MSX1	3UTRs, 5UTRs, cpg_islands, cpg_shores, enhancers_fantom, exons, firstexons, intergenic, introns, promoters
chr10	93065535	93069428	3894	*	24.949	0.028	316	CYP26C1, CYP26A1, AL358613.3	3UTRs, cpg_islands, cpg_shores, exons, introns, lncrna_gencode
chr2	74502290	74503651	1362	*	24.947	0.029	317	LBX2, LBX2-AS1, AC005041.3	5UTRs, cpg_islands, exons, firstexons, introns, lncrna_gencode, promoters
chr1	220878360	220881813	3454	*	24.901	0.02	318	MTARC1, HLX, HLX-AS1	3UTRs, 5UTRs, cpg_islands, cpg_shores, exons, firstexons, introns, lncrna_gencode, promoters
chr1	90720018	90720365	348	*	24.894	0.089	319	AC092805.1	cpg_islands, cpg_shores, introns, lncrna_gencode
chr10	117552115	117554181	2067	*	24.875	-0.006	320		cpg_islands, cpg_shores, enhancers_fantom, intergenic
chr1	165351595	165356969	5375	*	24.735	0.031	321	LMX1A	5UTRs, cpg_islands, cpg_shores, enhancers_fantom, exons, firstexons, introns, promoters
chr12	49336375	49336448	74	*	24.722	0.303	322	C1QL4	cpg_islands, exons, firstexons
chr4	173516033	173517519	1487	*	24.71	0.103	323	SCRG1	cpg_islands, cpg_shores, exons, intergenic
chr5	123086351	123091129	4779	*	24.692	0.017	324	PRDM6, PRDM6-AS1, AC106786.1	5UTRs, cpg_islands, cpg_shelves, cpg_shores, exons, firstexons, introns, lncrna_gencode, promoters
chr2	20665058	20667769	2712	*	24.632	0.029	325	GDF7	5UTRs, cpg_islands, cpg_shores, exons, firstexons, introns, promoters
chr2	74513073	74516667	3595	*	24.625	0.032	326	TLX2	3UTRs, 5UTRs, cpg_islands, cpg_shores, exons, firstexons, introns, promoters
chr2	176135735	176137641	1907	*	24.613	0.023	327	HOXD3, HOXD-AS2, LOC401021	5UTRs, cpg_islands, cpg_shores, exons, firstexons, introns, lncrna_gencode, promoters
chr20	9506320	9509314	2995	*	24.517	0.023	328	LAMP5-AS1	cpg_islands, cpg_shelves, cpg_shores, exons, introns, lncrna_gencode
chr2	172082584	172087374	4791	*	24.437	0.017	329	DLX1	5UTRs, cpg_islands, cpg_shores, exons, firstexons, introns, promoters
chr5	51389982	51390106	125	*	24.416	0.095	330	ISL1	cpg_islands, introns
chr1	179742400	179744783	2384	*	24.395	0.025	331	FAM163A, AL359853.3	5UTRs, cpg_islands, cpg_shores, exons, firstexons, introns, lncrna_gencode, promoters
chr15	41510956	41514184	3229	*	24.346	-0.023	332	LTK	5UTRs, cpg_islands, cpg_shores, exons, firstexons, introns, promoters
chr19	3357828	3362799	4972	*	24.34	0.008	333	NFIC	5UTRs, cpg_islands, cpg_shores, enhancers_fantom, exons, firstexons, introns, promoters
chr9	124503590	124505307	1718	*	24.314	0.011	334	NR5A1	cpg_islands, enhancers_fantom, introns
chr12	114413046	114415884	2839	*	24.312	0.023	335		cpg_islands, cpg_shores, intergenic
chr4	84495634	84500746	5113	*	24.304	0.057	336	NKX6-1	5UTRs, cpg_islands, cpg_shores, enhancers_fantom, exons, firstexons, introns, promoters
chr7	27247668	27250156	2489	*	24.264	-0.006	337	EVX1, EVX1-AS	3UTRs, cpg_shelves, cpg_shores, exons, introns, promoters
chr10	123132773	123146905	14133	*	24.243	0.03	338	HMX3	3UTRs, 5UTRs, cpg_islands, cpg_shelves, cpg_shores, exons, firstexons, intergenic, introns, promoters
chr22	49848268	49850077	1810	*	24.175	0.002	339		cpg_islands, enhancers_fantom
chr7	27220409	27220838	430	*	24.167	0.14	340		cpg_islands, cpg_shores, intergenic
chr17	48588920	48589648	729	*	24.113	0.097	341	HOXB-AS3, HOXB3, HOXB6	cpg_shelves, introns, lncrna_gencode, promoters
chr12	53981040	53989774	8735	*	24.108	-0.052	342	HOXC10, HOXC-AS3, HOXC5, HOXC6	3UTRs, 5UTRs, cpg_islands, cpg_shelves, cpg_shores, exons, firstexons, introns, lncrna_gencode, promoters
chr17	48580259	48580808	550	*	24.106	0.089	343	MIR10A, HOXB-AS3, HOXB3, HOXB6, AC103702.1	cpg_shores, exons, firstexons, introns, lncrna_gencode, promoters
chr12	57619357	57622254	2898	*	24.088	0.001	344	SLC26A10P, ARHGEF25, AC025165.1	3UTRs, cpg_islands, cpg_shores, exons, firstexons, introns, lncrna_gencode, promoters
chr17	48550425	48550655	231	*	24.022	0.03	345	HOXB3, HOXB-AS1, HOXB-AS3	cpg_islands, exons, introns, lncrna_gencode
chr17	48601305	48606224	4920	*	23.992	0.016	346	HOXB6, HOXB-AS3	5UTRs, cpg_inter, cpg_shelves, cpg_shores, enhancers_fantom, exons, firstexons, introns, lncrna_gencode, promoters
chr10	101139123	101142813	3691	*	23.992	0.13	347		cpg_islands, cpg_shelves, cpg_shores, intergenic
chr7	27148901	27151733	2833	*	23.983	0.023	348	HOXA-AS3, HOXA6, HOXA3, AC004080.5, AC004080.6	cpg_islands, cpg_shores, enhancers_fantom, exons, firstexons, introns, lncrna_gencode, promoters
chr12	54173106	54173866	761	*	23.98	-0.002	349	SMUG1	cpg_inter, exons, firstexons, introns, promoters
chr5	1882093	1888245	6153	*	23.957	0.008	350	IRX4, CTD-2194D22.4, IRX4-AS1, AC025183.1, AC025183.2	5UTRs, cpg_islands, cpg_shores, exons, firstexons, introns, lncrna_gencode, promoters
chr4	80189902	80190288	387	*	23.956	0.239	351	PRDM8-AS1, PRDM8, AC021127.1	cpg_shores, exons, firstexons, introns, lncrna_gencode, promoters
chr18	22176138	22178022	1885	*	23.862	0.045	352	GATA6, AC091588.1	cpg_islands, cpg_shores, exons, firstexons, introns, lncrna_gencode, promoters
chr10	100824531	100830893	6363	*	23.837	0.01	353	PAX2	3UTRs, cpg_islands, cpg_shores, exons, intergenic, introns
chr2	218991397	218991990	594	*	23.775	0.1	354	CRYBA2	cpg_shores, exons, firstexons, introns, promoters
chr10	100737454	100747027	9574	*	23.76	0.02	355	PAX2	5UTRs, cpg_islands, cpg_shores, enhancers_fantom, exons, firstexons, introns, promoters
chr5	43036987	43038509	1523	*	23.752	0.108	356	ANXA2R-OT1, AC025171.1	cpg_islands, cpg_shores, introns, lncrna_gencode
chr22	19723042	19723154	113	*	23.74	0.078	357	SEPT5-GP1BB, SEPTIN5, GP1BB	3UTRs, cpg_islands, exons, promoters
chr5	135030187	135031847	1661	*	23.735	0.063	358	PITX1	cpg_islands, cpg_shores, exons, firstexons, introns
chr9	93954460	93956108	1649	*	23.733	-0.008	359	BARX1, BARX1-DT	5UTRs, cpg_islands, cpg_shores, exons, firstexons, introns, lncrna_gencode, promoters
chr12	54028342	54029911	1570	*	23.724	0.142	360	HOXC6, HOXC4, HOXC5, AC012531.2	5UTRs, cpg_islands, cpg_shores, exons, firstexons, introns, lncrna_gencode, promoters
chr1	110070054	110070974	921	*	23.713	0.009	361	ALX3, STRIP1	5UTRs, cpg_islands, cpg_shores, exons, firstexons, introns, promoters
chr5	146335837	146346639	10803	*	23.699	0.05	362	POU4F3, RBM27, LOC105378213, AC011396.2	3UTRs, 5UTRs, cpg_islands, cpg_shelves, cpg_shores, enhancers_fantom, exons, firstexons, introns, lncrna_gencode, promoters
chr21	33017966	33034629	16664	*	23.659	0.024	363	OLIG2, C21orf62-AS1, AP000282.1	3UTRs, 5UTRs, cpg_islands, cpg_shelves, cpg_shores, exons, firstexons, introns, lncrna_gencode, promoters
chr12	49345051	49347978	2928	*	23.639	0.012	364	DNAJC22	5UTRs, cpg_islands, cpg_shores, enhancers_fantom, exons, firstexons, introns, promoters
chr2	218879726	218884504	4779	*	23.574	-0.015	365	WNT10A	5UTRs, cpg_islands, cpg_shores, exons, firstexons, introns, promoters
chr16	86512440	86518038	5599	*	23.479	0.032	366	FOXF1	3UTRs, cpg_islands, cpg_shores, exons, intergenic, introns
chr7	27235436	27236450	1015	*	23.472	0.023	367		cpg_islands, cpg_shores, intergenic
chr1	118998828	119002551	3724	*	23.423	0.044	368	LOC105378933, AL139420.1, AL139420.2	cpg_islands, cpg_shores, exons, firstexons, intergenic, introns, lncrna_gencode, promoters
chr3	158102324	158102943	620	*	23.386	0.144	369	SHOX2	cpg_shores, exons, introns
chr11	16610961	16614408	3448	*	23.362	0.055	370	SOX6, LOC105376571	5UTRs, cpg_islands, cpg_shores, exons, firstexons, introns, promoters
chr5	3590475	3592312	1838	*	23.349	0.002	371		cpg_islands, cpg_shores, intergenic
chr1	118992415	118994481	2067	*	23.329	0.111	372		cpg_islands, cpg_shores, enhancers_fantom
chr9	122225904	122231163	5260	*	23.309	0.006	373	LHX6	5UTRs, cpg_islands, cpg_shelves, cpg_shores, exons, firstexons, introns, promoters
chr11	122975245	122981101	5857	*	23.258	0.051	374	BSX	3UTRs, cpg_islands, cpg_shelves, cpg_shores, enhancers_fantom, exons, intergenic, introns
chr9	21968049	21971614	3566	*	23.227	0.108	375	CDKN2A, MTAP	3UTRs, 5UTRs, cpg_islands, cpg_shores, exons, firstexons, introns, promoters
chr3	128496504	128498307	1804	*	23.179	0.001	376	GATA2-AS1	cpg_islands, cpg_shores, enhancers_fantom, exons, introns, lncrna_gencode
chr7	155463647	155469832	6186	*	23.166	0.088	377	EN2	3UTRs, cpg_islands, cpg_shores, enhancers_fantom, exons, intergenic
chr15	96358920	96362325	3406	*	23.159	0.025	378	LOC101927263, AC087477.2	cpg_islands, cpg_shores, exons, introns, lncrna_gencode
chr17	48573383	48580142	6760	*	23.12	0.037	379	HOXB4, HOXB3, HOXB6, MIR10A, HOXB-AS3, AC103702.1	3UTRs, 5UTRs, cpg_islands, cpg_shelves, cpg_shores, enhancers_fantom, exons, firstexons, introns, lncrna_gencode, promoters
chr9	124006564	124012959	6396	*	23.104	0.017	380	LHX2, LHX2-AS1, AC006450.1, AC006450.3	5UTRs, cpg_islands, cpg_shores, exons, firstexons, introns, lncrna_gencode, promoters
chr17	9002003	9004941	2939	*	23.006	0.009	381		cpg_islands, cpg_shores, intergenic
chr17	48721819	48727415	5597	*	22.99	0.043	382	HOXB13, PRAC2, PRAC1, MIR3185	3UTRs, 5UTRs, cpg_islands, cpg_shores, exons, firstexons, introns, promoters
chr17	48584582	48586440	1859	*	22.971	0.034	383	HOXB-AS3, HOXB3, HOXB6	cpg_shelves, cpg_shores, enhancers_fantom, introns, lncrna_gencode
chr14	36646844	36648657	1814	*	22.961	0.007	384	LOC105370455, AL079303.1, AL132857.1	cpg_islands, cpg_shores, exons, introns, lncrna_gencode
chr8	22129100	22132540	3441	*	22.934	-0.013	385	HRURF, HR	3UTRs, 5UTRs, cpg_islands, cpg_shores, exons, firstexons, introns, promoters
chr5	77844223	77845195	973	*	22.902	0.068	386	TBCA	cpg_islands, cpg_shores, enhancers_fantom, introns
chr20	25082697	25085274	2578	*	22.889	0.039	387	VSX1	cpg_islands, cpg_shores, promoters
chr6	1603781	1606004	2224	*	22.865	0.001	388	FOXCUT	cpg_islands, cpg_shores, exons, firstexons, introns, lncrna_gencode, promoters
chr10	22475508	22477603	2096	*	22.814	0.067	389	AL513128.2, AL513128.3	cpg_islands, cpg_shores, enhancers_fantom, exons, firstexons, introns, lncrna_gencode, promoters
chr12	54051200	54053192	1993	*	22.71	0.036	390	HOXC4	5UTRs, cpg_islands, cpg_shores, enhancers_fantom, exons, introns, promoters
chr7	155807963	155814123	6161	*	22.682	0.001	391	SHH	5UTRs, cpg_islands, cpg_shores, exons, firstexons, introns, promoters
chr8	37697731	37697785	55	*	22.679	-0.249	392	ZNF703	cpg_islands, exons
chr2	19350293	19352175	1883	*	22.651	0.014	393	OSR1	3UTRs, cpg_islands, cpg_shores, exons
chr10	8033702	8038634	4933	*	22.617	0.07	394		cpg_islands, cpg_shelves, cpg_shores, enhancers_fantom, intergenic
chr12	114664703	114666372	1670	*	22.587	-0.009	395		cpg_islands, cpg_shores, enhancers_fantom, intergenic
chr7	27129722	27131535	1814	*	22.574	-0.005	396	HOXA4, HOXA-AS3, HOXA-AS2, HOXA3, AC004080.6	5UTRs, cpg_islands, cpg_shores, exons, firstexons, introns, lncrna_gencode, promoters
chr17	34578901	34583038	4138	*	22.561	0.003	397	TMEM132E, TMEM132E-DT, C17orf102	5UTRs, cpg_islands, cpg_shores, enhancers_fantom, exons, firstexons, introns, lncrna_gencode, promoters
chr5	174723507	174725882	2376	*	22.551	0.004	398	MSX2	3UTRs, 5UTRs, cpg_islands, cpg_shores, exons, firstexons, introns, promoters
chr10	8049059	8051233	2175	*	22.54	-0.015	399	GATA3-AS1, GATA3	cpg_islands, cpg_shores, exons, introns, lncrna_gencode, promoters
chr4	1401042	1409556	8515	*	22.523	0.028	400	NKX1-1	cpg_islands, cpg_shores, exons, firstexons, intergenic, introns, promoters
chr1	47229256	47232690	3435	*	22.49	0.073	401	TAL1, AL135960.1	5UTRs, cpg_islands, cpg_shores, exons, firstexons, introns, lncrna_gencode, promoters
chr5	55231339	55234826	3488	*	22.476	0.006	402	CCNO, LOC105378973, AC026704.1	3UTRs, 5UTRs, cpg_islands, cpg_shores, exons, firstexons, introns, lncrna_gencode, promoters
chr5	135543596	135544637	1042	*	22.473	-0.015	403	SLC25A48	cpg_islands, cpg_shores, enhancers_fantom, introns
chr19	18605422	18608063	2642	*	22.45	-0.001	404	CRLF1, TMEM59L	5UTRs, cpg_islands, cpg_shores, exons, firstexons, introns, promoters
chr4	84501163	84503307	2145	*	22.421	0.147	405		cpg_islands, cpg_shores
chr9	124015546	124021374	5829	*	22.42	0.063	406	LHX2	cpg_islands, cpg_shelves, cpg_shores, enhancers_fantom, exons, introns
chr17	48550762	48551352	591	*	22.411	-0.031	407	HOXB-AS1, HOXB3, HOXB-AS3	cpg_islands, cpg_shores, exons, introns, lncrna_gencode
chr9	93945353	93953590	8238	*	22.38	0.021	408	BARX1	3UTRs, 5UTRs, cpg_islands, cpg_shores, exons, firstexons, intergenic, introns, promoters
chr9	136201592	136202442	851	*	22.34	0.13	409	LHX3	5UTRs, cpg_islands, exons, firstexons, introns, promoters
chr17	1228222	1230397	2176	*	22.244	-0.004	410	ABR	5UTRs, cpg_islands, cpg_shores, exons, firstexons, introns, promoters
chr1	47436491	47439287	2797	*	22.229	0.011	411	FOXD2	5UTRs, cpg_islands, cpg_shores, exons, firstexons, promoters
chr7	27110618	27111026	409	*	22.22	0.216	412	HOXA3, HOXA-AS2	5UTRs, cpg_islands, cpg_shores, exons, introns, lncrna_gencode
chr8	64585590	64587144	1555	*	22.216	0.023	413		cpg_islands, cpg_shores, intergenic
chr13	24746173	24746403	231	*	22.19	0.2	414		cpg_islands, exons
chr16	54284644	54284854	211	*	22.175	0.253	415	IRX3	cpg_islands, exons, introns, promoters
chr17	48607984	48608250	267	*	22.107	0.038	416	HOXB7	cpg_islands, cpg_shores, exons, firstexons, introns
chr2	38073372	38075043	1672	*	22.064	0.007	417	CYP1B1, CYP1B1-AS1	cpg_islands, cpg_shores, exons, firstexons, introns, lncrna_gencode, promoters
chr7	91266944	91267807	864	*	22.059	0.213	418	FZD1	3UTRs, cpg_islands, cpg_shores, exons, firstexons
chr1	217133461	217140756	7296	*	22.042	0.038	419	ESRRG	5UTRs, cpg_islands, cpg_shelves, cpg_shores, enhancers_fantom, exons, firstexons, introns, promoters
chr1	118984224	118985166	943	*	22.011	0.03	420	TBX15	cpg_islands, cpg_shores, enhancers_fantom, introns
chr15	41492867	41495958	3092	*	21.953	0.033	421	ITPKA	5UTRs, cpg_islands, cpg_shores, enhancers_fantom, exons, firstexons, introns, promoters
chr2	176132352	176133199	848	*	21.951	0.131	422	HOXD8, HOXD-AS2	3UTRs, cpg_shelves, cpg_shores, exons, introns, lncrna_gencode
chr2	44944157	44945242	1086	*	21.945	0.021	423	SIX3	3UTRs, cpg_islands, cpg_shores, exons, introns
chr11	118607499	118608867	1369	*	21.927	-0.001	424	PHLDB1	5UTRs, cpg_islands, cpg_shores, exons, firstexons, introns, promoters
chr4	185015704	185022344	6641	*	21.885	0.001	425	HELT	3UTRs, 5UTRs, cpg_islands, cpg_shores, exons, firstexons, intergenic, introns, promoters
chr16	56667678	56668601	924	*	21.865	-0.009	426	MT1G	5UTRs, cpg_shores, exons, firstexons, introns, promoters
chr2	118832218	118833799	1582	*	21.859	0.052	427	LINC01956	cpg_shelves, cpg_shores, exons, introns, lncrna_gencode
chr14	60646390	60655420	9031	*	21.847	0.028	428	SIX1	5UTRs, cpg_islands, cpg_shelves, cpg_shores, exons, firstexons, introns, promoters
chr7	65508533	65510337	1805	*	21.845	0.011	429		cpg_islands, cpg_shores, exons, firstexons, intergenic, promoters
chr6	1606616	1612653	6038	*	21.844	0	430	FOXC1, FOXCUT	3UTRs, 5UTRs, cpg_islands, cpg_shores, enhancers_fantom, exons, firstexons, lncrna_gencode, promoters
chr2	232485418	232488105	2688	*	21.83	0.013	431	ECEL1	5UTRs, cpg_islands, cpg_shores, exons, firstexons, introns, promoters
chr19	18788272	18791572	3301	*	21.81	0.021	432	COMP	5UTRs, cpg_islands, cpg_shores, exons, firstexons, introns, promoters
chr15	96365958	96368999	3042	*	21.794	0.058	433	LOC101927263, AC087477.2	cpg_islands, cpg_shores, introns, lncrna_gencode
chr3	27712037	27715680	3644	*	21.741	0.014	434	LINC02084	cpg_islands, cpg_shores, enhancers_fantom, exons, firstexons, intergenic, lncrna_gencode, promoters
chr12	114437616	114452543	14928	*	21.732	0.02	435	LOC105369998	cpg_islands, cpg_shelves, cpg_shores, exons, firstexons, intergenic, introns, promoters
chr15	96321011	96323171	2161	*	21.673	-0.004	436	NR2F2-AS1	cpg_islands, cpg_shores, exons, firstexons, introns, lncrna_gencode, promoters
chr1	39671463	39672414	952	*	21.628	0.008	437	NT5C1A	5UTRs, cpg_islands, cpg_shores, exons, firstexons, introns, promoters
chr8	54453035	54460471	7437	*	21.624	0.077	438	SOX17	3UTRs, 5UTRs, cpg_islands, cpg_shores, enhancers_fantom, exons, firstexons, introns, promoters
chr6	5998486	5999947	1462	*	21.604	0.027	439	NRN1	3UTRs, cpg_islands, cpg_shores, exons, introns
chr2	170713059	170717185	4127	*	21.578	0.016	440	SP5, LINC01124, ERICH2-DT, AC007405.1	5UTRs, cpg_islands, cpg_shores, exons, firstexons, introns, lncrna_gencode, promoters
chr4	107122	108246	1125	*	21.564	0.104	441		cpg_islands, cpg_shores, promoters
chr19	2289653	2291857	2205	*	21.56	0.049	442	LINGO3, SPPL2B	3UTRs, 5UTRs, cpg_islands, cpg_shores, exons, firstexons, introns
chr1	90723441	90727035	3595	*	21.511	0.07	443	AC092805.1	cpg_islands, cpg_shores, enhancers_fantom, exons, intergenic, introns, lncrna_gencode
chr11	114058786	114061913	3128	*	21.483	0.01	444	ZBTB16	5UTRs, cpg_islands, cpg_shores, enhancers_fantom, exons, firstexons, introns, promoters
chr20	21505077	21511314	6238	*	21.474	0.02	445	NKX2-2	3UTRs, cpg_islands, cpg_shores, enhancers_fantom, exons, promoters
chr8	22156088	22157531	1444	*	21.435	-0.018	446	LGI3, SFTPC	5UTRs, cpg_islands, cpg_shores, exons, firstexons, introns, promoters
chr2	176071369	176087291	15923	*	21.431	0.07	447	EVX2	3UTRs, 5UTRs, cpg_islands, cpg_shelves, cpg_shores, exons, firstexons, intergenic, introns, promoters
chr15	74127409	74137615	10207	*	21.425	0.037	448	ISLR2, LOC283731, AC010931.2	3UTRs, 5UTRs, cpg_islands, cpg_shores, exons, firstexons, introns, lncrna_gencode, promoters
chr5	43033831	43034822	992	*	21.357	0.124	449	ANXA2R-OT1, AC025171.1, AC025171.5	cpg_shelves, enhancers_fantom, exons, firstexons, introns, lncrna_gencode
chr2	120343241	120347888	4648	*	21.35	0.007	450	INHBB	5UTRs, cpg_islands, cpg_shores, exons, firstexons, introns, promoters
chr3	138935884	138940205	4322	*	21.346	0.046	451	LINC01391	cpg_islands, cpg_shores, exons, introns, lncrna_gencode
chr7	35254949	35262952	8004	*	21.341	0.081	452	AC009531.1, TBX20	cpg_islands, cpg_shores, exons, firstexons, introns, lncrna_gencode, promoters
chr20	21511359	21525058	13700	*	21.329	0.012	453	NKX2-2, NKX2-2-AS1	3UTRs, 5UTRs, cpg_islands, cpg_shelves, cpg_shores, enhancers_fantom, exons, firstexons, intergenic, introns, lncrna_gencode, promoters
chr15	96329790	96333669	3880	*	21.275	0.008	454	NR2F2, MIR1469	5UTRs, cpg_islands, cpg_shores, exons, firstexons, introns, promoters
chr8	735829	740059	4231	*	21.273	0	455	DLGAP2, ERICH1, LOC401442, AC100797.5	5UTRs, cpg_islands, cpg_shores, exons, firstexons, introns, lncrna_gencode, promoters
chr5	42991884	42995609	3726	*	21.267	0.114	456	FLJ32255, LOC105374746, AC008875.2, AC008875.3	cpg_islands, cpg_shores, enhancers_fantom, exons, firstexons, introns, lncrna_gencode, promoters
chr13	112057975	112071744	13770	*	21.249	0.029	457	SOX1, SOX1-OT	3UTRs, 5UTRs, cpg_islands, cpg_shores, exons, firstexons, introns, lncrna_gencode, promoters
chr1	220877056	220877645	590	*	21.243	0.075	458	HLX-AS1, MTARC1	cpg_islands, cpg_shores, enhancers_fantom, introns, lncrna_gencode
chr15	96365589	96365901	313	*	21.227	0.062	459	LOC101927263, AC087477.2	cpg_shores, introns, lncrna_gencode
chr15	96354051	96355670	1620	*	21.204	0.013	460	LOC101927263, AC087477.2	cpg_islands, cpg_shores, enhancers_fantom, exons, firstexons, introns, lncrna_gencode, promoters
chr2	218858611	218861321	2711	*	21.189	-0.009	461	WNT6	5UTRs, cpg_islands, cpg_shores, exons, firstexons, introns, promoters
chr16	86563309	86570155	6847	*	21.181	0.024	462	FOXC2, FOXC2-AS1	3UTRs, 5UTRs, cpg_islands, cpg_shores, exons, firstexons, introns, lncrna_gencode, promoters
chr1	118989523	118989778	256	*	21.153	0.128	463	TBX15	5UTRs, cpg_islands, cpg_shores, exons, firstexons, promoters
chr17	68196120	68198554	2435	*	21.135	0.002	464	ARHGAP27P2	cpg_islands, cpg_shores, enhancers_fantom, promoters
chr11	128692107	128695378	3272	*	21.083	0.013	465	FLI1, SENCR	5UTRs, cpg_islands, cpg_shores, exons, firstexons, introns, lncrna_gencode, promoters
chr17	76074293	76078037	3745	*	21.07	-0.009	466	GALR2	3UTRs, 5UTRs, cpg_islands, cpg_shores, exons, firstexons, introns, promoters
chr18	77248665	77252295	3631	*	21.064	0.018	467	GALR1	5UTRs, cpg_islands, cpg_shores, enhancers_fantom, exons, firstexons, introns, promoters
chr10	101213620	101219345	5726	*	21.013	0.032	468		cpg_islands, cpg_shores, intergenic
chr2	218990082	218991046	965	*	21.004	0.095	469	CRYBA2	3UTRs, cpg_shelves, cpg_shores, exons, firstexons, intergenic, introns
chr7	157682564	157683751	1188	*	21.002	0.196	470	PTPRN2	cpg_shores, exons, introns
chr4	54103152	54104576	1425	*	20.942	0.039	471	PDGFRA	cpg_shelves, cpg_shores, introns
chr13	27953232	27954858	1627	*	20.936	0.033	472	LINC00543	cpg_islands, cpg_shores, exons, firstexons, lncrna_gencode, promoters
chr8	26048759	26053588	4830	*	20.935	0.05	473		cpg_islands, cpg_shores, intergenic
chr6	150037378	150038815	1438	*	20.896	0.045	474		cpg_islands, cpg_shores, intergenic
chr19	46648924	46649074	151	*	20.849	0.05	475	DACT3	cpg_islands, exons
chr2	219057278	219061825	4548	*	20.837	0.004	476	IHH, MIR3131	5UTRs, cpg_islands, cpg_shores, exons, firstexons, introns, promoters
chr17	48644875	48648186	3312	*	20.834	0.023	477	LINC02086, LOC101060400, AC103702.2	cpg_islands, cpg_shores, exons, firstexons, introns, lncrna_gencode, promoters
chr2	199462203	199464432	2230	*	20.824	0.052	478	SATB2, SATB2-AS1	5UTRs, cpg_islands, enhancers_fantom, exons, firstexons, introns, lncrna_gencode, promoters
chr5	159094538	159101542	7005	*	20.796	0.026	479	EBF1, LINC02202, LOC107986467	5UTRs, cpg_islands, cpg_shelves, cpg_shores, enhancers_fantom, exons, firstexons, introns, lncrna_gencode, promoters
chr4	13543823	13545573	1751	*	20.789	0.019	480	NKX3-2	5UTRs, cpg_islands, cpg_shores, exons, firstexons, introns, promoters
chr3	62377042	62380326	3285	*	20.766	0.054	481		cpg_islands, cpg_shores, enhancers_fantom, intergenic
chr6	37695998	37700176	4179	*	20.75	-0.001	482	MDGA1	5UTRs, cpg_islands, cpg_shores, exons, firstexons, introns, promoters
chr5	181059111	181059973	863	*	20.72	-0.01	483	BTNL9	3UTRs, cpg_islands, cpg_shores, exons, introns
chr6	41371437	41376149	4713	*	20.679	0.031	484		cpg_islands, cpg_shores, enhancers_fantom, intergenic
chr5	73419005	73420792	1788	*	20.652	0.011	485		cpg_islands, cpg_shores, enhancers_fantom, intergenic
chr5	1875157	1875369	213	*	20.616	0.203	486		cpg_islands, intergenic
chr19	1744499	1768521	24023	*	20.611	0.016	487	ONECUT3, AC005256.1	5UTRs, cpg_islands, cpg_shelves, cpg_shores, enhancers_fantom, exons, firstexons, introns, lncrna_gencode, promoters
chr10	75395581	75395787	207	*	20.601	-0.01	488	ZNF503, AC010997.3	cpg_islands, enhancers_fantom, introns, lncrna_gencode
chr22	19723392	19724993	1602	*	20.595	-0.033	489	GP1BB, SEPT5-GP1BB	3UTRs, 5UTRs, cpg_islands, cpg_shores, exons, firstexons, intergenic, introns, promoters
chr2	176177819	176179079	1261	*	20.533	0.01	490	HAGLR, HAGLROS	cpg_islands, cpg_shores, exons, firstexons, introns, lncrna_gencode, promoters
chr6	1613612	1614404	793	*	20.51	0.011	491	FOXC1	3UTRs, cpg_islands, exons, firstexons, intergenic
chr2	236163706	236174063	10358	*	20.507	0.025	492	GBX2, AC019068.1	3UTRs, 5UTRs, cpg_islands, cpg_shores, enhancers_fantom, exons, firstexons, introns, lncrna_gencode, promoters
chr4	173536723	173539712	2990	*	20.505	0.058	493	HAND2-AS1	cpg_islands, cpg_shores, exons, introns, lncrna_gencode
chr5	51398846	51399775	930	*	20.467	0.045	494		cpg_islands, cpg_shores, intergenic
chr17	74935568	74936556	989	*	20.466	-0.011	495	OTOP3	5UTRs, cpg_islands, cpg_shores, exons, firstexons, introns, promoters
chr14	38254929	38256201	1273	*	20.459	0.092	496	CLEC14A, LOC112268136	5UTRs, cpg_islands, cpg_shores, exons, firstexons, promoters
chr10	101062491	101063347	857	*	20.426	0.005	497	KAZALD1	5UTRs, cpg_islands, cpg_shores, exons, firstexons, introns, promoters
chr2	238846233	238849886	3654	*	20.42	0.024	498	TWIST2	3UTRs, 5UTRs, cpg_islands, cpg_shores, enhancers_fantom, exons, firstexons, introns, promoters
chr15	89365684	89371995	6312	*	20.412	0.035	499	MIR9-3, MIR9-3HG	cpg_islands, cpg_shores, exons, firstexons, introns, lncrna_gencode, promoters
chr10	129958445	129960445	2001	*	20.406	0.023	500	EBF3	cpg_islands, enhancers_fantom, exons, firstexons, introns, promoters
chr14	28767671	28769387	1717	*	20.372	0.147	501	FOXG1, LINC01551	3UTRs, cpg_islands, cpg_shores, exons, firstexons, introns
chr5	77627663	77639339	11677	*	20.323	0.063	502	OTP	3UTRs, 5UTRs, cpg_islands, cpg_shelves, cpg_shores, enhancers_fantom, exons, firstexons, intergenic, introns, promoters
chr7	27161709	27162644	936	*	20.277	0.113	503	HOXA9	3UTRs, cpg_shores, exons
chr9	37025054	37031197	6144	*	20.239	0.026	504	PAX5	5UTRs, cpg_islands, cpg_shores, enhancers_fantom, exons, firstexons, introns, promoters
chr4	173505844	173507278	1435	*	20.2	-0.012	505	LOC101928409	cpg_islands, cpg_shores, promoters
chr6	100460769	100469551	8783	*	20.198	0.056	506	SIM1	5UTRs, cpg_islands, cpg_shores, exons, firstexons, introns, promoters
chr11	129372864	129376696	3833	*	20.155	0.016	507	BARX2	5UTRs, cpg_islands, cpg_shores, enhancers_fantom, exons, firstexons, introns, promoters
chr12	48997363	48997488	126	*	20.147	0.108	508	DDN, DDN-AS1	cpg_islands, exons, promoters
chr3	137759267	137772982	13716	*	20.143	0.014	509	SOX14, LINC01210	3UTRs, 5UTRs, cpg_islands, cpg_shores, exons, firstexons, intergenic, introns, lncrna_gencode, promoters
chr7	150799913	150801846	1934	*	20.087	0.014	510	TMEM176A, TMEM176B	5UTRs, cpg_islands, cpg_shores, exons, firstexons, introns, promoters
chr15	37096680	37097113	434	*	20.082	0.374	511	MEIS2	cpg_shores, introns, promoters
chr8	143427021	143427288	268	*	20.072	-0.064	512		cpg_shores, introns
chr20	56627292	56627556	265	*	20.061	-0.107	513		cpg_islands
chr12	53937987	53942141	4155	*	20.057	-0.01	514	HOXC13, HOXC13-AS	5UTRs, cpg_islands, cpg_shelves, cpg_shores, exons, firstexons, introns, lncrna_gencode, promoters
chr15	89405652	89414040	8389	*	20.043	0.011	515	MIR9-3HG	cpg_islands, cpg_shelves, cpg_shores, enhancers_fantom, introns
chr18	59219148	59221776	2629	*	20.038	0.022	516	GRP	5UTRs, cpg_islands, cpg_shores, exons, firstexons, introns, promoters
chr12	27974546	27976408	1863	*	20.014	0.008	517		cpg_islands, cpg_shores, enhancers_fantom
chr10	123147269	123151975	4707	*	20.014	0.016	518	HMX2	3UTRs, 5UTRs, cpg_islands, cpg_shores, exons, firstexons, introns, promoters
chr1	47444109	47447877	3769	*	20.012	0.072	519		cpg_islands, cpg_shelves, cpg_shores, enhancers_fantom, intergenic
chr2	19361218	19363823	2606	*	19.983	0.054	520		cpg_islands, cpg_shores, enhancers_fantom, intergenic
chr12	54003471	54004041	571	*	19.971	-0.058	521	HOXC5, HOXC6	cpg_shelves, cpg_shores, introns
chr5	32709706	32715040	5335	*	19.92	-0.016	522	NPR3	5UTRs, cpg_islands, cpg_shores, enhancers_fantom, exons, firstexons, introns, promoters
chr7	136868211	136871810	3600	*	19.891	0.049	523	CHRM2, LOC349160, AC009264.1	5UTRs, cpg_islands, cpg_shores, exons, firstexons, introns, lncrna_gencode, promoters
chr2	176126673	176131532	4860	*	19.889	0.034	524	HOXD8, HOXD-AS2	5UTRs, cpg_islands, cpg_shores, exons, firstexons, introns, lncrna_gencode, promoters
chr1	37633109	37636050	2942	*	19.848	0.009	525	RSPO1	5UTRs, cpg_islands, cpg_shores, exons, firstexons, introns, promoters
chr12	114697239	114699035	1797	*	19.842	-0.022	526	AC026765.2	cpg_islands, cpg_shores, introns, lncrna_gencode
chr7	157683857	157694596	10740	*	19.839	0.032	527	PTPRN2	cpg_islands, cpg_shores, enhancers_fantom, introns
chr14	60505436	60515654	10219	*	19.834	0.06	528	SIX6, C14orf39, AL049874.3	3UTRs, 5UTRs, cpg_islands, cpg_shores, exons, firstexons, introns, lncrna_gencode, promoters
chr18	22173456	22175516	2061	*	19.821	0.096	529	GATA6, AC091588.1	cpg_shelves, cpg_shores, exons, introns, lncrna_gencode
chr7	96992045	96992363	319	*	19.797	0.087	530	DLX6-AS1	cpg_inter, introns, lncrna_gencode
chr8	11679142	11688187	9046	*	19.719	0.08	531	GATA4	cpg_inter, cpg_islands, cpg_shelves, cpg_shores, enhancers_fantom, introns
chr2	161414283	161419414	5132	*	19.709	0.008	532	TBR1	5UTRs, cpg_islands, cpg_shores, exons, firstexons, introns, promoters
chr1	26045528	26047009	1482	*	19.706	0.014	533	SLC30A2, AL391650.2	5UTRs, cpg_islands, cpg_shores, exons, firstexons, introns, lncrna_gencode, promoters
chr15	32716845	32719780	2936	*	19.692	0.026	534	GREM1, GREM1-AS1, AC090877.2	5UTRs, cpg_islands, cpg_shores, exons, firstexons, introns, lncrna_gencode, promoters
chr12	53751048	53751948	901	*	19.692	0.03	535	CISTR, LOC107984525, AC076968.2	cpg_islands, cpg_shores, enhancers_fantom, exons, firstexons, introns, lncrna_gencode
chr5	93570533	93575836	5304	*	19.689	0.062	536	NR2F1-AS1	cpg_islands, cpg_shelves, cpg_shores, exons, firstexons, introns, lncrna_gencode, promoters
chr5	73230404	73230724	321	*	19.681	0.112	537	AC116345.1	cpg_islands, cpg_shores, introns, lncrna_gencode
chr9	841249	843706	2458	*	19.659	0.038	538	DMRT1	5UTRs, cpg_islands, cpg_shores, exons, firstexons, introns, promoters
chr14	92322474	92324538	2065	*	19.644	0.003	539	SLC24A4	5UTRs, cpg_islands, cpg_shores, exons, firstexons, introns, promoters
chr11	31797538	31801633	4096	*	19.608	0.169	540	PAX6	3UTRs, 5UTRs, cpg_islands, cpg_shores, enhancers_fantom, exons, firstexons, introns, promoters
chr11	44309025	44325000	15976	*	19.58	0.001	541	ALX4	5UTRs, cpg_inter, cpg_islands, cpg_shelves, cpg_shores, enhancers_fantom, exons, firstexons, intergenic, introns, promoters
chr12	49089474	49092783	3310	*	19.526	-0.002	542	DHH, LOC105369759, AC011603.1	3UTRs, cpg_islands, cpg_shores, exons, firstexons, introns, lncrna_gencode, promoters
chr9	132578516	132591204	12689	*	19.525	0.034	543	BARHL1	3UTRs, 5UTRs, cpg_islands, cpg_shores, enhancers_fantom, exons, firstexons, intergenic, introns, promoters
chr2	74497735	74499883	2149	*	19.489	0.031	544	LBX2	3UTRs, 5UTRs, cpg_islands, cpg_shores, exons, firstexons, introns, promoters
chr1	47443785	47444062	278	*	19.459	0.149	545		cpg_islands, cpg_shores, intergenic
chr17	39603254	39608727	5474	*	19.425	0.026	546	NEUROD2	3UTRs, 5UTRs, cpg_islands, cpg_shelves, cpg_shores, exons, firstexons, intergenic, introns, promoters
chr3	158102994	158107805	4812	*	19.414	0.017	547	RSRC1, SHOX2	5UTRs, cpg_islands, cpg_shores, exons, firstexons, introns, promoters
chr17	35497870	35499143	1274	*	19.399	0.014	548	SLFN12L, AC015911.11	cpg_inter, enhancers_fantom, exons, firstexons, introns, lncrna_gencode, promoters
chr2	72913341	72921130	7790	*	19.389	0.017	549	EMX1	5UTRs, cpg_islands, cpg_shelves, cpg_shores, enhancers_fantom, exons, firstexons, introns, promoters
chr1	181317262	181319166	1905	*	19.388	0.005	550	CACNA1E	5UTRs, cpg_islands, cpg_shores, exons, firstexons, introns, promoters
chr20	63003540	63010901	7362	*	19.387	0.014	551	BHLHE23, LINC01749	3UTRs, 5UTRs, cpg_islands, cpg_shores, enhancers_fantom, exons, firstexons, intergenic, introns, lncrna_gencode, promoters
chr17	8003528	8003596	69	*	19.384	0.205	552	GUCY2D	cpg_islands, exons
chr17	48728070	48735945	7876	*	19.375	0.035	553	HOXB13, LOC105371811, AC091179.1	5UTRs, cpg_islands, cpg_shelves, cpg_shores, exons, firstexons, intergenic, introns, lncrna_gencode, promoters
chr10	129960510	129973503	12994	*	19.363	0.003	554	EBF3	5UTRs, cpg_islands, cpg_shores, enhancers_fantom, exons, firstexons, introns, promoters
chr1	213984805	213985996	1192	*	19.36	0.007	555	PROX1, PROX1-AS1, AC011700.1	cpg_islands, cpg_shores, exons, firstexons, introns, lncrna_gencode
chr19	39247049	39248288	1240	*	19.355	0.038	556	IFNL4	3UTRs, cpg_islands, exons, introns
chr6	108114687	108116072	1386	*	19.354	-0.003	557	OSTM1	cpg_islands, cpg_shores, enhancers_fantom, introns
chr17	8002681	8003455	775	*	19.348	0.048	558	GUCY2D	5UTRs, cpg_islands, exons, firstexons, introns
chr1	922704	927950	5247	*	19.34	-0.006	559	SAMD11	5UTRs, cpg_islands, cpg_shores, enhancers_fantom, exons, firstexons, introns, promoters
chr14	101559554	101561613	2060	*	19.337	0.003	560	DIO3, DIO3OS, MIR1247	5UTRs, cpg_islands, cpg_shores, exons, firstexons, introns, lncrna_gencode, promoters
chr22	19149063	19151061	1999	*	19.314	0.061	561	GSC2	5UTRs, cpg_islands, cpg_shores, exons, firstexons, introns, promoters
chr2	176103493	176119405	15913	*	19.296	0.052	562	HOXD10, HOXD11	3UTRs, 5UTRs, cpg_islands, cpg_shores, enhancers_fantom, exons, firstexons, introns, promoters
chr14	36505171	36515743	10573	*	19.275	0.073	563	SFTA3, AL132857.1	cpg_islands, cpg_shelves, cpg_shores, enhancers_fantom, exons, firstexons, introns, lncrna_gencode, promoters
chr10	99540175	99541640	1466	*	19.275	0.013	564		cpg_islands, cpg_shores, enhancers_fantom, intergenic
chr3	138944786	138947801	3016	*	19.265	0.004	565	FOXL2, FOXL2NB, LINC01391	3UTRs, 5UTRs, cpg_islands, cpg_shores, exons, firstexons, introns, promoters
chr10	23189074	23203919	14846	*	19.237	0.037	566	C10orf67, PTF1A	3UTRs, 5UTRs, cpg_inter, cpg_islands, cpg_shelves, cpg_shores, exons, firstexons, intergenic, introns, promoters
chr16	73062850	73067450	4601	*	19.195	0.011	567	ZFHX3	cpg_islands, cpg_shores, enhancers_fantom, introns
chr6	10426015	10427027	1013	*	19.185	-0.008	568	LOC107986564, AL138885.2, AL138885.4	cpg_islands, cpg_shores, exons, firstexons, introns, lncrna_gencode, promoters
chr11	128684145	128690927	6783	*	19.173	0.031	569	FLI1, LOC101929538, LOC105369568, AP001122.1	5UTRs, cpg_islands, cpg_shelves, cpg_shores, enhancers_fantom, exons, firstexons, introns, lncrna_gencode, promoters
chr10	93071574	93076314	4741	*	19.142	0.016	570	CYP26A1, AL358613.2, AL358613.3	3UTRs, 5UTRs, cpg_islands, cpg_shores, enhancers_fantom, exons, firstexons, introns, lncrna_gencode, promoters
chr4	93832271	93832403	133	*	19.14	0.125	571		cpg_shelves, intergenic
chr12	54039573	54039895	323	*	19.105	0.165	572	HOXC4	cpg_inter, introns
chr20	40685797	40690752	4956	*	19.082	0.016	573	MAFB	3UTRs, 5UTRs, cpg_islands, cpg_shores, exons, firstexons, intergenic, promoters
chr12	126726147	126728032	1886	*	19.07	0.136	574	LINC00943	cpg_islands, cpg_shores, exons, firstexons, introns, lncrna_gencode, promoters
chr6	108157136	108158380	1245	*	19.068	0.066	575	OSTM1-AS1, OSTM1	cpg_islands, cpg_shores, exons, introns, lncrna_gencode
chr10	117537430	117538290	861	*	19.045	-0.001	576	EMX2OS	cpg_islands, cpg_shores, introns, lncrna_gencode
chr7	96995921	96999123	3203	*	19.045	0.041	577	DLX6-AS1	cpg_inter, cpg_shelves, introns, lncrna_gencode
chr6	10383101	10385058	1958	*	19.019	-0.068	578		cpg_islands, cpg_shores, enhancers_fantom, intergenic
chr16	164859	168084	3226	*	19.015	0.022	579	HBM	3UTRs, 5UTRs, cpg_islands, cpg_shores, exons, firstexons, introns, promoters
chr15	96408461	96418272	9812	*	18.992	0.029	580		cpg_islands, cpg_shelves, cpg_shores, enhancers_fantom, intergenic
chr1	18630499	18647486	16988	*	18.982	0.022	581	PAX7	5UTRs, cpg_islands, cpg_shores, enhancers_fantom, exons, firstexons, introns, promoters
chr20	21711082	21716257	5176	*	18.976	0.056	582	PAX1	3UTRs, cpg_islands, cpg_shelves, cpg_shores, exons, introns
chr1	3650649	3653095	2447	*	18.942	-0.019	583	TP73, WRAP73	5UTRs, cpg_islands, cpg_shores, exons, firstexons, introns, promoters
chr3	196968191	196970346	2156	*	18.924	-0.003	584	PIGZ	5UTRs, cpg_islands, cpg_shores, enhancers_fantom, exons, firstexons, introns, promoters
chr10	101138043	101138321	279	*	18.917	-0.003	585		cpg_shores, intergenic
chr10	23171307	23175586	4280	*	18.909	0.021	586		cpg_islands, cpg_shores, intergenic
chr14	52267437	52269215	1779	*	18.903	0.001	587	PTGDR	5UTRs, cpg_islands, cpg_shores, exons, firstexons, introns, promoters
chr12	113462312	113481333	19022	*	18.902	0.032	588	LHX5, LHX5-AS1	3UTRs, 5UTRs, cpg_islands, cpg_shores, enhancers_fantom, exons, firstexons, intergenic, introns, lncrna_gencode, promoters
chr3	184381545	184381678	134	*	18.865	0.193	589	CHRD, THPO	3UTRs, 5UTRs, cpg_islands, exons, firstexons, introns, promoters
chr3	147418737	147425399	6663	*	18.856	0.062	590	LOC440982	cpg_islands, cpg_shores, enhancers_fantom, exons, firstexons, introns, promoters
chr11	31819882	31820159	278	*	18.845	0.145	591	PAX6-AS1, RCN1, PAUPAR	cpg_islands, enhancers_fantom, introns, lncrna_gencode
chr8	26036088	26041820	5733	*	18.839	0.066	592	EBF2	5UTRs, cpg_islands, cpg_shelves, cpg_shores, exons, firstexons, introns, promoters
chr17	36929838	36934900	5063	*	18.809	0.045	593	LHX1-DT	cpg_islands, cpg_shelves, cpg_shores, enhancers_fantom, exons, firstexons, introns, lncrna_gencode, promoters
chr7	27179722	27180211	490	*	18.791	0.044	594	HOXA10, HOXA10-HOXA9	5UTRs, cpg_islands, cpg_shores, exons, firstexons, promoters
chr1	47416224	47417131	908	*	18.76	0.027	595	FOXE3	5UTRs, cpg_islands, exons, firstexons, promoters
chr2	109128017	109130376	2360	*	18.754	-0.013	596	SH3RF3, SH3RF3-AS1	5UTRs, cpg_islands, cpg_shores, exons, firstexons, introns, lncrna_gencode, promoters
chr4	173501523	173502501	979	*	18.745	0.105	597		cpg_shores, intergenic
chr12	57626907	57628170	1264	*	18.742	0.031	598	B4GALNT1	3UTRs, cpg_islands, cpg_shores, exons, firstexons, introns
chr11	64297461	64297628	168	*	18.739	0.328	599	KCNK4, KCNK4-TEX40, AP001453.3	3UTRs, cpg_shores, exons, firstexons, introns, lncrna_gencode
chr7	97002629	97006697	4069	*	18.735	0.006	600	DLX6, DLX6-AS1	5UTRs, cpg_islands, cpg_shores, exons, firstexons, introns, lncrna_gencode, promoters
chr12	54125846	54127257	1412	*	18.734	-0.01	601	FAM242C, LINC02381, SMUG1-AS1, SMUG1	cpg_islands, cpg_shores, exons, firstexons, introns, lncrna_gencode, promoters
chr10	75399654	75405589	5936	*	18.707	-0.005	602	ZNF503, ZNF503-AS2, AC010997.3	5UTRs, cpg_islands, enhancers_fantom, exons, firstexons, introns, lncrna_gencode, promoters
chr2	72923810	72926296	2487	*	18.695	0.057	603	EMX1	cpg_islands, cpg_shores, exons, firstexons, introns, promoters
chr17	79608016	79611547	3532	*	18.658	-0.002	604	RBFOX3	5UTRs, cpg_islands, cpg_shores, exons, firstexons, introns, promoters
chr10	117164702	117169590	4889	*	18.654	0.026	605	MIR3663, MIR3663HG	cpg_islands, cpg_shores, enhancers_fantom, exons, firstexons, introns, lncrna_gencode, promoters
chr1	224615603	224618708	3106	*	18.652	0.031	606	CNIH3, CNIH3-AS2, AC096537.1	5UTRs, cpg_islands, cpg_shores, enhancers_fantom, exons, firstexons, introns, lncrna_gencode, promoters
chr12	48969192	48972753	3562	*	18.647	0.003	607	WNT10B	5UTRs, cpg_islands, cpg_shelves, cpg_shores, exons, firstexons, introns, promoters
chr6	108175054	108176769	1716	*	18.643	0.075	608	NR2E1	cpg_islands, cpg_shores, exons, firstexons, introns, promoters
chr4	54093251	54093517	267	*	18.591	0.287	609	PDGFRA	cpg_shores, introns
chr6	99588567	99589945	1379	*	18.529	0.002	610	TSTD3	cpg_islands, cpg_shores, exons, intergenic
chr15	41501300	41504427	3128	*	18.515	-0.008	611	ITPKA, LTK	3UTRs, cpg_islands, cpg_shores, exons, firstexons, intergenic, introns, promoters
chr17	2057729	2057794	66	*	18.498	0.257	612	HIC1	cpg_islands, exons
chr10	99519928	99524466	4539	*	18.466	0.021	613		cpg_islands, cpg_shores, intergenic
chr17	48738241	48740427	2187	*	18.372	0.072	614		cpg_inter, intergenic
chr10	100713209	100714310	1102	*	18.342	0.037	615		cpg_islands, cpg_shores, intergenic
chr17	47732909	47734180	1272	*	18.332	0.014	616	TBX21	5UTRs, cpg_islands, cpg_shores, exons, firstexons, introns, promoters
chr3	147404393	147407927	3535	*	18.321	0.089	617	ZIC4, LOC440982, ZIC1	5UTRs, cpg_inter, cpg_shelves, cpg_shores, exons, firstexons, introns, promoters
chr10	86363032	86367734	4703	*	18.308	-0.01	618	GRID1	5UTRs, cpg_islands, cpg_shores, exons, firstexons, introns, promoters
chr17	2051805	2052265	461	*	18.302	0.024	619		cpg_islands
chr2	86788689	86791731	3043	*	18.293	-0.008	620	CD8A	5UTRs, cpg_islands, cpg_shores, exons, firstexons, introns, promoters
chr17	81386199	81388094	1896	*	18.276	-0.018	621	AC110285.5, LINC03048	cpg_islands, cpg_shores, enhancers_fantom, exons, firstexons, lncrna_gencode, promoters
chr11	32430910	32431708	799	*	18.266	0.123	622	WT1	cpg_islands, cpg_shores, introns, promoters
chr18	903003	911723	8721	*	18.227	0.062	623	ADCYAP1, AP000894.2, AP000894.3	3UTRs, 5UTRs, cpg_islands, cpg_shelves, cpg_shores, enhancers_fantom, exons, firstexons, introns, lncrna_gencode, promoters
chr6	98830483	98837769	7287	*	18.21	0.011	624	POU3F2, AL589826.2	3UTRs, 5UTRs, cpg_islands, cpg_shores, enhancers_fantom, exons, firstexons, introns, lncrna_gencode, promoters
chr2	176091047	176100115	9069	*	18.192	0.041	625	HOXD13, HOXD12	3UTRs, 5UTRs, cpg_islands, cpg_shores, exons, firstexons, introns, promoters
chr1	220882301	220882841	541	*	18.181	0.141	626	MTARC1, HLX	3UTRs, cpg_islands, cpg_shores, exons, firstexons, introns
chr17	48718365	48720825	2461	*	18.175	0.053	627		cpg_islands, cpg_shores
chr10	93566275	93568739	2465	*	18.121	0.029	628	FFAR4	5UTRs, cpg_islands, cpg_shores, enhancers_fantom, exons, firstexons, introns, promoters
chr1	118979228	118980406	1179	*	18.115	0.105	629	TBX15	cpg_islands, cpg_shores, introns
chr12	49537300	49540870	3571	*	18.102	0.002	630	KCNH3, AC020612.4	5UTRs, cpg_islands, cpg_shores, exons, firstexons, introns, lncrna_gencode, promoters
chr13	49219691	49221472	1782	*	18.1	0.104	631	MLNR	cpg_islands, cpg_shores, exons, firstexons, introns, promoters
chr5	93579175	93587144	7970	*	18.047	0.011	632	NR2F1, NR2F1-AS1	5UTRs, cpg_islands, cpg_shores, enhancers_fantom, exons, firstexons, introns, lncrna_gencode, promoters
chr9	21989865	21990278	414	*	18.02	0.239	633	CDKN2A, MTAP	cpg_islands, cpg_shores, exons, introns
chr8	22048349	22049627	1279	*	18.018	0.002	634	FGF17, DMTN	3UTRs, 5UTRs, cpg_islands, cpg_shores, exons, firstexons, introns, promoters
chr6	137496969	137499008	2040	*	18.012	0.002	635		cpg_islands, cpg_shores
chr2	156320124	156322936	2813	*	18.007	0.087	636	AC074099.1	cpg_islands, cpg_shelves, cpg_shores, exons, firstexons, introns, lncrna_gencode, promoters
chr17	72116023	72119190	3168	*	17.994	0.046	637	SOX9-AS1, LOC102723517	cpg_islands, cpg_shores, enhancers_fantom, exons, firstexons, introns, lncrna_gencode, promoters
chr13	50129661	50131346	1686	*	17.985	0.031	638	DLEU1	cpg_islands, cpg_shores, enhancers_fantom, introns, lncrna_gencode
chr5	43039406	43044149	4744	*	17.968	-0.006	639	ANXA2R, ANXA2R-AS1, ANXA2R-OT1, AC025171.1, AC025171.2	3UTRs, 5UTRs, cpg_islands, cpg_shores, exons, firstexons, introns, lncrna_gencode, promoters
chr8	37698297	37698419	123	*	17.95	-0.154	640	ZNF703	cpg_islands, exons
chr17	48568369	48571342	2974	*	17.928	0.073	641	HOXB-AS3, HOXB3	cpg_inter, cpg_shelves, enhancers_fantom, introns, lncrna_gencode
chr22	19760132	19761387	1256	*	17.901	-0.001	642	TBX1	5UTRs, cpg_islands, cpg_shores, exons, firstexons, introns, promoters
chr8	54469433	54470767	1335	*	17.883	0.06	643		cpg_islands, cpg_shores, enhancers_fantom, exons, intergenic, introns
chr11	2136405	2141553	5149	*	17.79	0.001	644	IGF2, IGF2-AS, INS-IGF2	5UTRs, cpg_islands, cpg_shores, exons, firstexons, introns, lncrna_gencode, promoters
chr11	124756247	124760058	3812	*	17.781	0.029	645	ESAM, ESAM-AS1, AP000866.2	cpg_islands, cpg_shelves, cpg_shores, exons, firstexons, introns, lncrna_gencode, promoters
chr12	54016144	54021958	5815	*	17.768	0.001	646	HOXC4, HOXC6, HOXC5, AC012531.1, AC012531.2	5UTRs, cpg_islands, cpg_shelves, cpg_shores, enhancers_fantom, exons, firstexons, introns, lncrna_gencode, promoters
chr9	136191728	136194216	2489	*	17.759	0.011	647		cpg_islands, cpg_shores, intergenic
chr6	84760416	84775510	15095	*	17.748	0.07	648	TBX18, AL035694.1	5UTRs, cpg_inter, cpg_islands, cpg_shelves, cpg_shores, enhancers_fantom, exons, firstexons, intergenic, introns, lncrna_gencode, promoters
chr15	40281456	40284159	2704	*	17.721	0.012	649	ANKRD63, PLCB2	5UTRs, cpg_islands, cpg_shores, exons, firstexons, introns, promoters
chr12	54036899	54037553	655	*	17.709	-0.022	650	HOXC4	cpg_shelves, cpg_shores, introns, promoters
chr7	25860342	25861028	687	*	17.699	-0.099	651		cpg_shores, enhancers_fantom, intergenic
chr4	108171736	108173761	2026	*	17.67	0.021	652	LEF1-AS1	cpg_islands, cpg_shores, exons, firstexons, introns, lncrna_gencode, promoters
chr7	150799721	150799863	143	*	17.619	0.051	653	TMEM176B, TMEM176A	cpg_islands, introns, promoters
chr18	59263256	59269941	6686	*	17.61	0.026	654	RAX	3UTRs, cpg_islands, cpg_shores, exons, intergenic, introns
chr2	104860697	104868533	7837	*	17.564	0.027	655	LINC01159, AC018730.1	cpg_islands, cpg_shores, enhancers_fantom, exons, firstexons, introns, lncrna_gencode, promoters
chr8	22044178	22045077	900	*	17.545	0.01	656	FGF17	cpg_shelves, exons, firstexons, introns, promoters
chr3	147408174	147417634	9461	*	17.51	0.07	657	ZIC1, LOC440982	3UTRs, 5UTRs, cpg_islands, cpg_shelves, cpg_shores, exons, firstexons, introns, promoters
chr12	114682253	114685366	3114	*	17.497	0.015	658	TBX3, AC026765.2	5UTRs, cpg_islands, cpg_shores, enhancers_fantom, exons, firstexons, introns, lncrna_gencode, promoters
chr5	73436232	73439180	2949	*	17.494	0.023	659		cpg_islands, cpg_shores, intergenic
chr8	23726383	23728001	1619	*	17.492	0.016	660	LOC101929258, LOC107986930, AC012574.1, AC012574.2	cpg_islands, cpg_shores, exons, firstexons, introns, lncrna_gencode, promoters
chr2	172101399	172104424	3026	*	17.484	-0.012	661	DLX2, DLX2-DT	5UTRs, cpg_islands, cpg_shores, exons, firstexons, introns, lncrna_gencode, promoters
chr1	90704859	90719962	15104	*	17.421	0.094	662	BARHL2, AC092805.1	3UTRs, 5UTRs, cpg_islands, cpg_shelves, cpg_shores, enhancers_fantom, exons, firstexons, intergenic, introns, lncrna_gencode, promoters
chr15	96356492	96357886	1395	*	17.417	0.003	663	LOC101927263, AC087477.2	cpg_islands, cpg_shores, enhancers_fantom, introns, lncrna_gencode
chr17	68198859	68201293	2435	*	17.393	0.004	664	ARHGAP27P2	cpg_islands, cpg_shores, exons, firstexons, intergenic, promoters
chr21	33069763	33072236	2474	*	17.384	0.008	665	OLIG1, AP000282.1	3UTRs, 5UTRs, cpg_islands, cpg_shores, exons, firstexons, introns, lncrna_gencode, promoters
chr1	35572230	35575486	3257	*	17.285	0.018	666	TFAP2E, TFAP2E-AS1, AC004865.2	5UTRs, cpg_islands, cpg_shores, exons, firstexons, introns, lncrna_gencode, promoters
chr8	23695583	23710499	14917	*	17.266	0.04	667	NKX2-6, LOC107986930, AC012574.1	3UTRs, 5UTRs, cpg_inter, cpg_islands, cpg_shelves, cpg_shores, exons, firstexons, intergenic, introns, lncrna_gencode, promoters
chr10	23692899	23696339	3441	*	17.254	0.02	668	KIAA1217	5UTRs, cpg_islands, cpg_shores, exons, firstexons, introns, promoters
chr17	79796265	79816111	19847	*	17.241	0.007	669	CBX8, AC100791.2	5UTRs, cpg_islands, cpg_shelves, cpg_shores, enhancers_fantom, exons, firstexons, intergenic, introns, lncrna_gencode, promoters
chr2	44932412	44936281	3870	*	17.241	0.029	670	LINC01833	cpg_islands, cpg_shores, enhancers_fantom, exons, firstexons, introns, lncrna_gencode, promoters
chr2	176138517	176139173	657	*	17.239	0.131	671	LOC401021, HOXD3	cpg_shores, exons, introns
chr11	72239412	72240711	1300	*	17.227	0.028	672	PHOX2A	3UTRs, cpg_islands, cpg_shores, exons, introns
chr9	98943601	98944785	1185	*	17.219	0.002	673	COL15A1, AL136084.3	5UTRs, cpg_islands, cpg_shores, exons, firstexons, introns, lncrna_gencode, promoters
chr7	97016008	97017242	1235	*	17.211	0.039	674		cpg_islands, cpg_shores, enhancers_fantom
chr10	75431657	75431868	212	*	17.188	-0.043	675	LRMDA, LOC107984293	5UTRs, cpg_islands, cpg_shores, exons, firstexons, introns, promoters
chr5	123095583	123095654	72	*	17.166	-0.001	676	PRDM6	cpg_islands, introns
chr17	38561864	38561962	99	*	17.131	0.086	677	SRCIN1	cpg_islands, exons
chr3	129000596	129002458	1863	*	17.126	0.002	678	EFCC1, CFAP92	5UTRs, cpg_islands, cpg_shores, exons, firstexons, introns, promoters
chr6	105994015	105995549	1535	*	17.099	-0.011	679	PRDM1	cpg_islands, cpg_shores, enhancers_fantom, introns
chr5	77642195	77646020	3826	*	17.098	0.073	680		cpg_islands, cpg_shelves, cpg_shores, intergenic
chr10	22320044	22322525	2482	*	17.093	-0.004	681	COMMD3, BMI1, COMMD3-BMI1	3UTRs, 5UTRs, cpg_islands, cpg_shores, exons, firstexons, introns, promoters
chr6	105981236	105981847	612	*	17.077	-0.004	682		cpg_islands, enhancers_fantom, intergenic
chr1	61053680	61054495	816	*	17.063	-0.028	683	NFIA, LOC105378764, NFIA-AS2	5UTRs, cpg_islands, cpg_shores, exons, firstexons, introns, lncrna_gencode, promoters
chr2	232352313	232352536	224	*	17.011	0.249	684		cpg_islands
chr4	174215538	174218725	3188	*	16.995	0.018	685	LINC02268	cpg_inter, cpg_shelves, cpg_shores, enhancers_fantom, introns, lncrna_gencode
chr11	124862919	124869745	6827	*	16.981	0.045	686	ROBO3	5UTRs, cpg_islands, cpg_shelves, cpg_shores, enhancers_fantom, exons, firstexons, introns, promoters
chr6	149941031	149942586	1556	*	16.954	0.006	687	ULBP2	5UTRs, cpg_islands, cpg_shores, exons, firstexons, introns, promoters
chr6	5086478	5086615	138	*	16.926	0.325	688	PPP1R3G	3UTRs, cpg_islands, exons, firstexons
chr2	232350779	232352183	1405	*	16.885	0.052	689		cpg_islands, cpg_shores, exons, firstexons, introns, promoters
chr2	45168622	45170502	1881	*	16.878	0.01	690	LINC01121, LOC105374576, AC009236.2, AC093833.1	cpg_islands, cpg_shores, exons, firstexons, introns, lncrna_gencode, promoters
chr12	4908535	4911720	3186	*	16.875	0.009	691	KCNA1, LOC100507560, AC005906.2, AC006063.4	5UTRs, cpg_islands, cpg_shores, exons, firstexons, introns, lncrna_gencode, promoters
chr11	124839019	124844227	5209	*	16.86	0.019	692		cpg_islands, cpg_shores, intergenic
chr10	110643102	110644745	1644	*	16.855	-0.002	693	RBM20	5UTRs, cpg_islands, cpg_shores, enhancers_fantom, exons, firstexons, introns, promoters
chr14	101455952	101459657	3706	*	16.818	0.016	694	AL049836.2	cpg_islands, cpg_shores, exons, intergenic, introns, lncrna_gencode
chr12	114394058	114400591	6534	*	16.785	0.044	695	TBX5	cpg_islands, cpg_shelves, cpg_shores, enhancers_fantom, exons, introns
chr11	16603453	16608595	5143	*	16.774	0.009	696	SOX6	cpg_islands, cpg_shores, enhancers_fantom, exons, firstexons, introns, promoters
chr14	74610838	74612892	2055	*	16.729	0.02	697	LTBP2	5UTRs, cpg_islands, exons, firstexons, introns, promoters
chr18	59272082	59274855	2774	*	16.708	0.02	698	RAX	5UTRs, cpg_islands, cpg_shores, exons, firstexons, introns, promoters
chr7	27113279	27114645	1367	*	16.691	-0.019	699	HOXA3, HOXA-AS2	5UTRs, cpg_islands, cpg_shores, exons, firstexons, introns, lncrna_gencode, promoters
chr5	135535116	135536562	1447	*	16.659	0.013	700	NEUROG1, SLC25A48	5UTRs, cpg_islands, cpg_shores, exons, firstexons, introns, promoters
chr8	4991178	4995753	4576	*	16.653	0.029	701	CSMD1	5UTRs, cpg_islands, cpg_shores, enhancers_fantom, exons, firstexons, introns, promoters
chr9	21964807	21966495	1689	*	16.615	0.011	702	MTAP, CDKN2A-DT	cpg_islands, cpg_shores, enhancers_fantom, introns, promoters
chr5	55226339	55227924	1586	*	16.615	0.007	703	MCIDAS	5UTRs, cpg_islands, cpg_shores, exons, firstexons, introns, promoters
chr4	155666731	155668345	1615	*	16.596	0.01	704	GUCY1A1	5UTRs, cpg_islands, cpg_shores, exons, firstexons, introns, promoters
chr6	390826	394127	3302	*	16.579	0.011	705	IRF4	5UTRs, cpg_islands, cpg_shores, enhancers_fantom, exons, firstexons, introns, promoters
chr2	236162051	236163333	1283	*	16.563	-0.042	706		cpg_islands, cpg_shores, intergenic
chr2	181677529	181685514	7986	*	16.559	0.046	707	NEUROD1, CERKL, AC013733.2	3UTRs, 5UTRs, cpg_islands, cpg_shelves, cpg_shores, exons, firstexons, introns, lncrna_gencode, promoters
chr5	73302959	73304017	1059	*	16.553	0.022	708		cpg_islands, cpg_shores, enhancers_fantom, intergenic
chr12	54023248	54026366	3119	*	16.531	0.146	709	HOXC4, HOXC5, HOXC6, AC012531.2	cpg_inter, cpg_shelves, introns, lncrna_gencode
chr5	136191521	136193769	2249	*	16.526	-0.005	710	SMIM32	3UTRs, 5UTRs, cpg_islands, cpg_shores, exons, firstexons, promoters
chr2	219001020	219003429	2410	*	16.518	0.006	711	CFAP65, LOC100129175, MIR375, AC097468.1	3UTRs, cpg_islands, cpg_shores, exons, firstexons, introns, lncrna_gencode, promoters
chr19	40567518	40568221	704	*	16.511	0.057	712	SPTBN4	3UTRs, cpg_islands, cpg_shores, exons, introns
chr20	62474242	62474376	135	*	16.511	0.177	713	GATA5	cpg_islands, cpg_shores, introns
chr11	31808902	31809228	327	*	16.508	0.208	714	PAX6	cpg_shores, introns, promoters
chr13	20231613	20232755	1143	*	16.497	-0.017	715	GJB6	5UTRs, cpg_islands, cpg_shores, exons, firstexons, introns, promoters
chr2	176146160	176147264	1105	*	16.491	0.216	716	HOXD3	cpg_shores, introns
chr8	22690810	22696130	5321	*	16.467	0.011	717	EGR3, LOC107986925, AC055854.1	3UTRs, 5UTRs, cpg_islands, cpg_shores, enhancers_fantom, exons, firstexons, introns, lncrna_gencode, promoters
chr2	222309329	222313557	4229	*	16.464	0.068	718		cpg_islands, cpg_shelves, cpg_shores, intergenic
chr10	49605550	49615152	9603	*	16.463	0.03	719	SLC18A3, CHAT	3UTRs, 5UTRs, cpg_islands, cpg_shelves, cpg_shores, exons, firstexons, introns, promoters
chr2	46296385	46300442	4058	*	16.461	-0.002	720	EPAS1	5UTRs, cpg_islands, cpg_shores, enhancers_fantom, exons, firstexons, introns, promoters
chr10	114042689	114045854	3166	*	16.453	0.043	721	ADRB1	3UTRs, 5UTRs, cpg_islands, cpg_shores, exons, firstexons, promoters
chr11	76206115	76211446	5332	*	16.443	0.001	722	WNT11, LINC02761, AP000785.2	5UTRs, cpg_islands, cpg_shores, enhancers_fantom, exons, firstexons, introns, lncrna_gencode, promoters
chr2	174326058	174329220	3163	*	16.438	0.007	723	LINC01305	cpg_islands, cpg_shores, exons, firstexons, introns, lncrna_gencode, promoters
chr15	52794236	52798829	4594	*	16.435	0.068	724		cpg_islands, cpg_shelves, cpg_shores, intergenic
chr13	94702708	94703751	1044	*	16.432	0.116	725	LINC00391, LOC101927284, SOX21-AS1	cpg_islands, cpg_shores, exons, firstexons, introns, lncrna_gencode, promoters
chr8	37965089	37966978	1890	*	16.418	0.01	726	ADRB3	5UTRs, cpg_islands, cpg_shores, exons, firstexons, introns, promoters
chr4	108166452	108169478	3027	*	16.384	0.012	727	LEF1, LEF1-AS1	5UTRs, cpg_islands, cpg_shores, exons, firstexons, introns, lncrna_gencode, promoters
chr5	181051988	181054432	2445	*	16.288	0.006	728	BTNL9	3UTRs, cpg_islands, cpg_shores, exons, firstexons, introns, promoters
chr2	199467017	199471790	4774	*	16.274	0.026	729	SATB2, SATB2-AS1	5UTRs, cpg_islands, cpg_shores, exons, firstexons, introns, lncrna_gencode, promoters
chr3	184228964	184231570	2607	*	16.25	0.003	730	VWA5B2	5UTRs, cpg_islands, cpg_shores, exons, firstexons, introns, promoters
chr13	24745936	24746028	93	*	16.196	0.138	731		cpg_islands, exons
chr1	39671090	39671340	251	*	16.19	-0.004	732	NT5C1A	cpg_shores, introns
chr13	113109569	113111104	1536	*	16.137	0.012	733	F7	cpg_islands, exons, firstexons, introns, promoters
chr6	165985622	165990075	4454	*	16.124	0.017	734	PDE10A, LINC00473, LINC00602	5UTRs, cpg_islands, cpg_shelves, cpg_shores, exons, firstexons, introns, lncrna_gencode, promoters
chr19	46648155	46648884	730	*	16.123	0.009	735	DACT3	3UTRs, cpg_islands, cpg_shores, exons
chr10	101048017	101049542	1526	*	16.081	0.011	736		cpg_islands, cpg_shores, intergenic
chr8	98938989	98946865	7877	*	16.056	0.026	737	OSR2, STK3, AC016877.3	5UTRs, cpg_islands, cpg_shores, enhancers_fantom, exons, firstexons, introns, lncrna_gencode, promoters
chr17	17680927	17683561	2635	*	16.053	0.001	738	RAI1	5UTRs, cpg_islands, cpg_shores, exons, firstexons, introns, promoters
chr11	117795330	117797588	2259	*	16.041	0	739	DSCAML1	5UTRs, cpg_islands, cpg_shores, exons, firstexons, introns, promoters
chr12	1529923	1533532	3610	*	16.022	-0.018	740	WNT5B	5UTRs, cpg_islands, cpg_shores, enhancers_fantom, exons, firstexons, introns, promoters
chr1	156858649	156861375	2727	*	16.002	0.006	741	INSRR, NTRK1	5UTRs, cpg_islands, cpg_shores, exons, firstexons, introns, promoters
chr3	129002604	129004452	1849	*	16	0.004	742	CFAP92, EFCC1	cpg_islands, cpg_shores, exons, firstexons, introns, promoters
chr4	20250859	20255232	4374	*	15.992	0.008	743	SLIT2	5UTRs, cpg_islands, cpg_shores, exons, firstexons, introns, promoters
chr6	165660177	165666660	6484	*	15.952	0.014	744	PDE10A	3UTRs, 5UTRs, cpg_islands, cpg_shelves, cpg_shores, enhancers_fantom, exons, firstexons, introns, promoters
chr9	34588659	34592046	3388	*	15.938	0.014	745	CNTFR	5UTRs, cpg_islands, cpg_shores, enhancers_fantom, exons, firstexons, introns, promoters
chr1	154501557	154502978	1422	*	15.894	0.009	746	SHE, TDRD10	5UTRs, cpg_islands, cpg_shores, exons, firstexons, promoters
chr12	48000974	48004854	3881	*	15.89	0.004	747	COL2A1	5UTRs, cpg_islands, cpg_shores, enhancers_fantom, exons, firstexons, introns, promoters
chr20	38719950	38732181	12232	*	15.87	0.027	748	SLC32A1	3UTRs, 5UTRs, cpg_islands, cpg_shelves, cpg_shores, enhancers_fantom, exons, firstexons, intergenic, introns, promoters
chr2	176087967	176090859	2893	*	15.867	0.063	749		cpg_islands, cpg_shores
chr5	1444477	1446813	2337	*	15.867	0.027	750	SLC6A3	5UTRs, cpg_islands, cpg_shores, exons, firstexons, introns, promoters
chr1	20552117	20554180	2064	*	15.857	-0.001	751	FAM43B	3UTRs, 5UTRs, cpg_islands, cpg_shores, exons, firstexons, promoters
chr17	35372693	35374940	2248	*	15.855	-0.005	752	SLFN11	5UTRs, cpg_islands, cpg_shores, exons, firstexons, introns, promoters
chr8	54461099	54468991	7893	*	15.844	0.051	753		cpg_islands, cpg_shelves, cpg_shores, exons, firstexons, intergenic, introns, promoters
chr1	110605716	110608038	2323	*	15.835	0.02	754	KCNA2	5UTRs, cpg_islands, cpg_shores, exons, firstexons, introns, promoters
chr10	8053105	8064026	10922	*	15.797	0.018	755	GATA3, GATA3-AS1	5UTRs, cpg_inter, cpg_islands, cpg_shelves, cpg_shores, enhancers_fantom, exons, firstexons, introns, lncrna_gencode, promoters
chr11	31824338	31828557	4220	*	15.739	0.084	756	PAUPAR, PAX6-AS1, RCN1	cpg_islands, cpg_shores, exons, firstexons, introns, lncrna_gencode, promoters
chr15	67832900	67836731	3832	*	15.725	0.025	757	SKOR1, LOC101929076, AC009292.1, AC009292.2	3UTRs, cpg_islands, cpg_shores, exons, firstexons, introns, lncrna_gencode, promoters
chr15	52783009	52791209	8201	*	15.702	0.022	758	ONECUT1	3UTRs, 5UTRs, cpg_islands, cpg_shores, enhancers_fantom, exons, firstexons, introns, promoters
chr8	54469114	54469270	157	*	15.701	0.065	759		cpg_shores, introns
chr4	110619438	110634347	14910	*	15.697	0.068	760	PITX2	3UTRs, 5UTRs, cpg_islands, cpg_shelves, cpg_shores, enhancers_fantom, exons, firstexons, introns, promoters
chr17	74859339	74862455	3117	*	15.656	-0.003	761	GRIN2C	5UTRs, cpg_islands, cpg_shores, exons, firstexons, introns, promoters
chr15	89399197	89400644	1448	*	15.654	0.025	762	MIR9-3HG	cpg_islands, cpg_shores, exons, firstexons, introns, promoters
chr1	228646671	228648447	1777	*	15.614	0.002	763	RNA5S17	cpg_islands, cpg_shores, enhancers_fantom, exons, firstexons, promoters
chr15	45128747	45130787	2041	*	15.584	-0.003	764	DUOX1, DUOXA1	5UTRs, cpg_islands, cpg_shores, exons, firstexons, introns, promoters
chr13	41456689	41458876	2188	*	15.577	0.002	765	RGCC	5UTRs, cpg_islands, cpg_shores, exons, firstexons, introns, promoters
chr15	36880072	36880999	928	*	15.569	-0.008	766	LOC145845, AC018563.1	cpg_islands, cpg_shores, exons, introns, lncrna_gencode
chr10	101236374	101238324	1951	*	15.545	0.182	767	LBX1-AS1	cpg_islands, cpg_shores, exons, firstexons, introns, lncrna_gencode, promoters
chr2	176173809	176175328	1520	*	15.535	0.091	768	HAGLR	cpg_shelves, cpg_shores, exons, introns, lncrna_gencode
chr11	8267745	8269864	2120	*	15.532	-0.019	769	LMO1	5UTRs, cpg_islands, cpg_shores, exons, firstexons, introns, promoters
chr12	27974039	27974490	452	*	15.53	-0.055	770		cpg_shores
chr2	174340023	174344290	4268	*	15.529	0.03	771		cpg_islands, cpg_shores, intergenic
chr20	64047901	64049978	2078	*	15.508	0.012	772	SOX18, TCEA2	3UTRs, 5UTRs, cpg_islands, cpg_shores, exons, firstexons, introns, promoters
chr17	2053532	2056268	2737	*	15.505	0.001	773	HIC1	5UTRs, cpg_islands, exons, firstexons, introns, promoters
chr8	10732657	10734754	2098	*	15.493	-0.009	774	LOC102723313, SOX7, AC105001.1	cpg_islands, cpg_shores, enhancers_fantom, introns, lncrna_gencode
chr2	172109839	172110116	278	*	15.488	0.079	775	DLX2-DT	cpg_shores, exons, intergenic, lncrna_gencode
chr12	49295286	49298107	2822	*	15.486	0.017	776	PRPH, TROAP-AS1, AC125611.4	5UTRs, cpg_islands, cpg_shores, exons, firstexons, introns, lncrna_gencode, promoters
chr13	25170379	25171988	1610	*	15.475	0	777	AMER2, LINC01053	5UTRs, cpg_islands, exons, firstexons, introns, lncrna_gencode
chr15	79089218	79091942	2725	*	15.421	0.008	778	RASGRF1	5UTRs, cpg_islands, cpg_shores, enhancers_fantom, exons, firstexons, introns, promoters
chr16	56617173	56617705	533	*	15.414	0.052	779	MT1L	cpg_islands, cpg_shores, exons, firstexons, introns, promoters
chr15	100917960	100920297	2338	*	15.394	-0.01	780	LRRK1, ALDH1A3-AS1, AC015712.2	5UTRs, cpg_islands, cpg_shores, exons, firstexons, introns, lncrna_gencode, promoters
chr2	174332254	174339462	7209	*	15.369	0.014	781	SP9, AC018470.1	3UTRs, 5UTRs, cpg_islands, cpg_shelves, cpg_shores, exons, firstexons, introns, lncrna_gencode, promoters
chr18	57428595	57444791	16197	*	15.363	0.044	782	ONECUT2, AC090340.1	5UTRs, cpg_islands, cpg_shelves, cpg_shores, enhancers_fantom, exons, firstexons, introns, lncrna_gencode, promoters
chr21	44930499	44932970	2472	*	15.352	0.021	783	ITGB2, LINC01547	5UTRs, cpg_islands, cpg_shores, exons, firstexons, introns, lncrna_gencode, promoters
chr12	71438629	71441812	3184	*	15.322	0.001	784	LGR5, TSPAN8	5UTRs, cpg_islands, cpg_shores, exons, firstexons, introns, promoters
chr11	20156242	20164191	7950	*	15.322	0.049	785	DBX1	5UTRs, cpg_islands, cpg_shores, exons, firstexons, introns, promoters
chr10	116270677	116274847	4171	*	15.309	0.021	786	GFRA1, LOC107984273, AC012470.1	5UTRs, cpg_islands, cpg_shores, enhancers_fantom, exons, firstexons, introns, lncrna_gencode, promoters
chr1	53737607	53740045	2439	*	15.308	0.002	787	GLIS1	5UTRs, cpg_islands, cpg_shores, exons, firstexons, introns, promoters
chr19	3364125	3364396	272	*	15.3	0.022	788	NFIC	cpg_shelves, introns
chr4	4226273	4228207	1935	*	15.268	0.025	789	OTOP1	5UTRs, cpg_islands, cpg_shores, exons, firstexons, introns, promoters
chr12	49336514	49337590	1077	*	15.259	-0.001	790	C1QL4	5UTRs, cpg_islands, cpg_shores, exons, firstexons, promoters
chr9	99828416	99828647	232	*	15.248	0.208	791	NR4A3, LOC107987011, STX17-AS1	cpg_islands, cpg_shores, exons, introns, lncrna_gencode
chr5	3594063	3596827	2765	*	15.248	0.037	792	IRX1, AC016595.1	5UTRs, cpg_islands, cpg_shores, enhancers_fantom, exons, firstexons, introns, lncrna_gencode, promoters
chr10	93059860	93060280	421	*	15.248	-0.037	793	AL358613.1, CYP26C1	cpg_islands, cpg_shores, exons, firstexons, introns, lncrna_gencode, promoters
chr5	6448640	6450175	1536	*	15.227	0.005	794	UBE2QL1	5UTRs, cpg_islands, cpg_shores, enhancers_fantom, exons, firstexons, introns, promoters
chr8	22703408	22703948	541	*	15.218	0.033	795	LOC107986926, LOC107986925, AC055854.1, AC105046.2	cpg_islands, cpg_shores, enhancers_fantom, exons, firstexons, introns, lncrna_gencode, promoters
chr6	98842419	98846126	3708	*	15.216	0.095	796		cpg_islands, cpg_shores, enhancers_fantom, intergenic
chr17	61409235	61412942	3708	*	15.207	0.029	797	TBX2, LINC02875, TBX2-AS1, C17orf82	3UTRs, cpg_islands, cpg_shores, enhancers_fantom, exons, firstexons, introns, lncrna_gencode, promoters
chr2	70789510	70790912	1403	*	15.196	0.027	798	FIGLA	5UTRs, cpg_islands, cpg_shores, exons, firstexons, introns, promoters
chr17	79836029	79846340	10312	*	15.194	-0.015	799	CBX4	5UTRs, cpg_islands, cpg_shores, enhancers_fantom, exons, firstexons, intergenic, introns, promoters
chr15	76345819	76347263	1445	*	15.188	0.02	800		cpg_islands, cpg_shores, enhancers_fantom, intergenic
chr19	39263786	39264201	416	*	15.179	-0.005	801		cpg_shores, promoters
chr2	111116914	111119680	2767	*	15.158	0.046	802	ACOXL, BCL2L11, MIR4435-2HG, ACOXL-AS1	3UTRs, 5UTRs, cpg_islands, cpg_shores, enhancers_fantom, exons, firstexons, introns, lncrna_gencode, promoters
chr17	81803539	81805866	2328	*	15.143	-0.007	803	GCGR	5UTRs, cpg_islands, cpg_shores, exons, firstexons, introns, promoters
chr7	1246443	1250217	3775	*	15.13	0.029	804		cpg_islands, cpg_shelves, cpg_shores, intergenic
chr3	172447193	172450216	3024	*	15.09	0.085	805	GHSR	5UTRs, cpg_islands, cpg_shores, exons, firstexons, introns, promoters
chr18	12253659	12255005	1347	*	15.085	0.024	806	CIDEA	5UTRs, cpg_islands, cpg_shores, exons, firstexons, introns, promoters
chr4	41865368	41867544	2177	*	15.06	0.046	807		cpg_islands, cpg_shores, intergenic
chr1	170661047	170665215	4169	*	15.041	0.045	808	PRRX1	5UTRs, cpg_islands, cpg_shores, enhancers_fantom, exons, firstexons, introns, promoters
chr5	93594643	93602696	8054	*	15.031	0.027	809	AC106818.1	cpg_inter, cpg_islands, cpg_shelves, cpg_shores, enhancers_fantom, exons, firstexons, introns, lncrna_gencode, promoters
chr2	44951802	44956135	4334	*	15.018	0.006	810	AC012354.1	cpg_islands, cpg_shores, exons, firstexons, introns, lncrna_gencode, promoters
chr11	124745374	124747147	1774	*	14.994	0.016	811	NRGN, AP000866.5	3UTRs, cpg_islands, cpg_shores, exons, firstexons, introns, lncrna_gencode, promoters
chr6	147506430	147509622	3193	*	14.985	0.002	812	SAMD5	5UTRs, cpg_islands, cpg_shores, exons, firstexons, introns, promoters
chr5	150189855	150190634	780	*	14.983	0.032	813	SLC6A7	5UTRs, cpg_islands, cpg_shores, exons, firstexons, introns, promoters
chr9	136202711	136203972	1262	*	14.973	0.034	814	LHX3	5UTRs, cpg_islands, cpg_shores, exons, firstexons, introns, promoters
chr2	45008825	45010822	1998	*	14.947	-0.004	815	SIX2	5UTRs, cpg_islands, cpg_shores, enhancers_fantom, exons, firstexons, promoters
chr3	27720860	27732150	11291	*	14.911	0.023	816	EOMES	5UTRs, cpg_islands, cpg_shelves, cpg_shores, exons, firstexons, intergenic, introns, promoters
chr11	64299092	64301520	2429	*	14.91	-0.004	817	KCNK4, KCNK4-TEX40, CATSPERZ, AP001453.3	3UTRs, 5UTRs, cpg_islands, cpg_shores, exons, firstexons, introns, lncrna_gencode, promoters
chr5	37836503	37840737	4235	*	14.883	0.009	818	GDNF, GDNF-AS1, LINC02110	5UTRs, cpg_islands, cpg_shores, enhancers_fantom, exons, firstexons, introns, lncrna_gencode, promoters
chr2	70884276	70889530	5255	*	14.878	0.056	819	LINC01143	cpg_islands, cpg_shelves, cpg_shores, exons, firstexons, introns, lncrna_gencode, promoters
chr7	49773013	49776128	3116	*	14.877	-0.004	820	VWC2	5UTRs, cpg_islands, cpg_shores, enhancers_fantom, exons, firstexons, introns, promoters
chr22	41913805	41915642	1838	*	14.875	0.015	821	SHISA8	5UTRs, cpg_islands, cpg_shores, exons, firstexons, introns, promoters
chr7	27088225	27088962	738	*	14.867	0.115	822		cpg_islands, cpg_shores, intergenic
chr12	102953843	102966844	13002	*	14.866	0.016	823	ASCL1, PAH	3UTRs, 5UTRs, cpg_islands, cpg_shelves, cpg_shores, enhancers_fantom, exons, firstexons, intergenic, introns, promoters
chr17	81959047	81961707	2661	*	14.863	-0.006	824	NOTUM	5UTRs, cpg_islands, cpg_shores, exons, firstexons, introns, promoters
chr2	218892167	218898939	6773	*	14.863	-0.012	825	WNT10A	3UTRs, cpg_islands, cpg_shelves, cpg_shores, enhancers_fantom, exons, firstexons, introns, promoters
chr5	135489788	135489880	93	*	14.857	0.374	826	SLC25A48	cpg_islands, introns
chr2	218958911	218962570	3660	*	14.85	0.013	827	CDK5R2, AC097468.2	3UTRs, 5UTRs, cpg_islands, cpg_shores, exons, firstexons, introns, lncrna_gencode, promoters
chr15	89358443	89365647	7205	*	14.805	0.01	828	MIR9-3HG, AC133637.1, AC133637.2	cpg_islands, cpg_shelves, cpg_shores, exons, firstexons, introns, lncrna_gencode, promoters
chr6	137493127	137496941	3815	*	14.802	0.062	829	OLIG3	3UTRs, 5UTRs, cpg_islands, cpg_shores, enhancers_fantom, exons, firstexons, promoters
chr17	35486959	35497004	10046	*	14.794	0.096	830	SLFN12L, AC015911.11	5UTRs, cpg_inter, cpg_islands, cpg_shelves, cpg_shores, exons, firstexons, introns, lncrna_gencode, promoters
chr16	67155135	67155733	599	*	14.759	0.008	831	TRADD	5UTRs, cpg_islands, exons, firstexons, introns, promoters
chr22	29313932	29316009	2078	*	14.751	0.012	832	RASL10A	5UTRs, cpg_islands, exons, firstexons, introns, promoters
chr6	133240436	133244010	3575	*	14.749	0.01	833	EYA4	5UTRs, cpg_islands, cpg_shores, exons, firstexons, introns, promoters
chr12	119593239	119596148	2910	*	14.747	0.018	834	TMEM233, LOC105370027, AC002070.1	5UTRs, cpg_islands, cpg_shores, exons, firstexons, introns, lncrna_gencode, promoters
chr7	91263112	91266012	2901	*	14.74	0.008	835	FZD1	5UTRs, cpg_islands, cpg_shores, exons, firstexons, promoters
chr15	28106286	28107767	1482	*	14.728	0.02	836		cpg_islands, cpg_shores, intergenic
chr8	10728186	10731385	3200	*	14.727	0.021	837	SOX7, LOC102723313, AC105001.1	5UTRs, cpg_islands, cpg_shores, exons, firstexons, introns, lncrna_gencode, promoters
chr4	48491007	48491114	108	*	14.724	0.081	838	ZAR1	cpg_islands, exons, firstexons
chr12	130160032	130163503	3472	*	14.693	0.011	839	FZD10, FZD10-AS1	5UTRs, cpg_islands, cpg_shores, exons, firstexons, introns, lncrna_gencode, promoters
chr2	20670940	20672542	1603	*	14.682	0.056	840	GDF7	3UTRs, cpg_islands, cpg_shores, exons
chr8	26864322	26867516	3195	*	14.648	0.035	841	ADRA1A	5UTRs, cpg_islands, cpg_shores, exons, firstexons, introns, promoters
chr5	523248	525767	2520	*	14.623	0.017	842	SLC9A3, LOC107986395, AC106772.2	5UTRs, cpg_islands, cpg_shores, enhancers_fantom, exons, firstexons, introns, lncrna_gencode, promoters
chr4	1171222	1173635	2414	*	14.61	0.058	843	LOC100130872, SPON2	5UTRs, cpg_islands, cpg_shores, exons, firstexons, introns, promoters
chr2	222423486	222425220	1735	*	14.592	0.021	844	SGPP2	5UTRs, cpg_islands, cpg_shores, exons, firstexons, introns, promoters
chr5	320457	322579	2123	*	14.536	0.029	845	AHRR, PDCD6-AHRR	5UTRs, cpg_islands, cpg_shores, exons, firstexons, introns, promoters
chr17	38562155	38562308	154	*	14.533	0.017	846	SRCIN1	cpg_islands, exons
chr13	20191647	20194667	3021	*	14.531	-0.006	847	GJB2, AL138688.1	5UTRs, cpg_islands, cpg_shores, exons, firstexons, introns, lncrna_gencode, promoters
chr20	9514076	9516952	2877	*	14.511	0.032	848	LAMP5, LAMP5-AS1	5UTRs, cpg_islands, cpg_shores, exons, firstexons, introns, lncrna_gencode, promoters
chr18	75203661	75205215	1555	*	14.506	-0.002	849	PTGR3	5UTRs, cpg_islands, cpg_shores, enhancers_fantom, exons, firstexons, introns
chr18	47259719	47264864	5146	*	14.493	0.049	850	AC051635.1	cpg_islands, cpg_shores, exons, firstexons, introns, lncrna_gencode, promoters
chr6	10397799	10420923	23125	*	14.493	0.005	851	TFAP2A, TFAP2A-AS1, TFAP2A-AS2, AL138885.3	3UTRs, 5UTRs, cpg_inter, cpg_islands, cpg_shelves, cpg_shores, enhancers_fantom, exons, firstexons, introns, lncrna_gencode, promoters
chr4	143699774	143701876	2103	*	14.487	0.034	852	FREM3, LOC101927636, LOC105377459, AC107223.1	cpg_islands, cpg_shores, exons, firstexons, introns, lncrna_gencode, promoters
chr9	123999112	124002347	3236	*	14.482	0.021	853	LHX2	5UTRs, cpg_islands, cpg_shores, enhancers_fantom, exons, firstexons, introns, promoters
chr9	99828731	99829020	290	*	14.455	0.076	854	NR4A3, LOC107987011, STX17-AS1	cpg_islands, exons, introns, lncrna_gencode
chr5	150166523	150167451	929	*	14.447	0.054	855	CDX1	5UTRs, cpg_islands, cpg_shores, exons, firstexons, introns, promoters
chr15	96334550	96336644	2095	*	14.442	-0.123	856	NR2F2	cpg_shelves, cpg_shores, exons, introns
chr2	172105640	172106952	1313	*	14.433	0.018	857	DLX2-DT	cpg_islands, cpg_shores, exons, introns, lncrna_gencode
chr14	105480005	105480226	222	*	14.429	0.016	858	CRIP2	3UTRs, cpg_shores, exons, intergenic
chr20	63101835	63103336	1502	*	14.42	0.001	859	HAR1A, HAR1B	cpg_islands, cpg_shores, exons, firstexons, introns, lncrna_gencode, promoters
chr1	31771951	31773011	1061	*	14.413	0.008	860		cpg_islands, cpg_shores, enhancers_fantom, intergenic
chr17	48554994	48555866	873	*	14.412	-0.037	861	HOXB3, HOXB-AS3	5UTRs, cpg_shores, exons, introns, lncrna_gencode
chr5	50968627	50969954	1328	*	14.403	0.022	862	LINC02106, AC008808.1	cpg_islands, cpg_shores, exons, firstexons, introns, lncrna_gencode, promoters
chr15	96345203	96346097	895	*	14.328	-0.012	863	AC103746.1	cpg_islands, cpg_shores, exons, intergenic, lncrna_gencode
chr6	116764810	116765920	1111	*	14.317	0.039	864	FAM162B	5UTRs, cpg_islands, cpg_shores, exons, firstexons, introns, promoters
chr8	22066382	22067269	888	*	14.315	0.008	865	DMTN	5UTRs, cpg_islands, cpg_shores, exons, firstexons, introns, promoters
chr8	52938595	52942152	3558	*	14.306	0	866	NPBWR1	3UTRs, 5UTRs, cpg_islands, cpg_shores, exons, firstexons, introns, promoters
chr7	27223843	27226024	2182	*	14.295	-0.006	867		cpg_islands, cpg_shores, intergenic
chr6	5084258	5086448	2191	*	14.295	0.016	868	PPP1R3G	5UTRs, cpg_islands, cpg_shores, exons, firstexons, promoters
chr10	72087099	72088718	1620	*	14.29	0.019	869	SPOCK2	5UTRs, cpg_islands, cpg_shores, exons, firstexons, introns, promoters
chr7	96992484	96993201	718	*	14.28	0.22	870	DLX6-AS1	cpg_inter, introns, lncrna_gencode
chr7	114082946	114083284	339	*	14.268	0.219	871		cpg_shores
chr13	27960014	27961923	1910	*	14.246	-0.001	872	CDX2	3UTRs, cpg_islands, cpg_shores, enhancers_fantom, exons, intergenic
chr11	2868568	2870191	1624	*	14.242	0.109	873	KCNQ1DN	cpg_islands, cpg_shores, exons, firstexons, lncrna_gencode, promoters
chr1	39683708	39684380	673	*	14.22	0.015	874	HPCAL4	cpg_islands, cpg_shores, exons, introns
chr1	231160900	231164059	3160	*	14.214	0.02	875	TRIM67	5UTRs, cpg_islands, cpg_shores, exons, firstexons, introns, promoters
chr16	49274435	49285026	10592	*	14.205	0.019	876	CBLN1, LOC102724859, LOC105371241, AC007614.1, AC044798.3	3UTRs, 5UTRs, cpg_islands, cpg_shores, enhancers_fantom, exons, firstexons, introns, lncrna_gencode, promoters
chr10	92688822	92690899	2078	*	14.197	0.03	877	HHEX	5UTRs, cpg_islands, cpg_shores, exons, firstexons, introns, promoters
chr2	72142896	72150712	7817	*	14.196	0.005	878	CYP26B1	5UTRs, cpg_islands, cpg_shores, enhancers_fantom, exons, firstexons, introns, promoters
chr7	64889664	64889772	109	*	14.194	-0.018	879	LOC441239, ZNF273, AC073349.1	cpg_islands, exons, firstexons, introns, lncrna_gencode
chr20	3082448	3083480	1033	*	14.194	-0.003	880	AVP	3UTRs, cpg_islands, exons, intergenic, introns
chr5	180589747	180591920	2174	*	14.185	-0.009	881	SCGB3A1	3UTRs, 5UTRs, cpg_islands, cpg_shores, exons, firstexons, intergenic, introns, promoters
chr6	149985295	149991818	6524	*	14.183	0.03	882		cpg_inter, cpg_islands, cpg_shelves, cpg_shores, intergenic
chr20	56626111	56627039	929	*	14.162	-0.008	883		cpg_islands, exons, firstexons
chr18	498964	501234	2271	*	14.131	0.016	884	COLEC12	5UTRs, cpg_islands, cpg_shores, exons, firstexons, introns, promoters
chr7	1227420	1228351	932	*	14.127	0.066	885		cpg_shores, intergenic
chr20	58855786	58856591	806	*	14.126	-0.056	886	GNAS	cpg_islands, cpg_shores, exons, introns
chr17	17723356	17724958	1603	*	14.121	0.021	887	RAI1	5UTRs, cpg_islands, exons, introns
chr14	36502616	36504647	2032	*	14.061	0.097	888	SFTA3, AL132857.1	cpg_islands, cpg_shores, introns, lncrna_gencode
chr7	97022968	97025260	2293	*	14.047	-0.005	889	DLX5	5UTRs, cpg_islands, cpg_shores, exons, firstexons, introns, promoters
chr9	108443	118194	9752	*	14.036	0.029	890	FOXD4, LINC01388, AL449043.1	3UTRs, 5UTRs, cpg_inter, cpg_islands, cpg_shelves, cpg_shores, enhancers_fantom, exons, firstexons, introns, lncrna_gencode, promoters
chr4	54091129	54092508	1380	*	14.016	0.002	891	PDGFRA	cpg_islands, cpg_shores, enhancers_fantom, introns
chr12	106580558	106587928	7371	*	13.975	0.007	892	RFX4, LOC100287944, AC079385.1	5UTRs, cpg_islands, cpg_shores, enhancers_fantom, exons, firstexons, introns, lncrna_gencode, promoters
chr7	27210360	27211019	660	*	13.965	0.073	893	AC004080.7	cpg_shelves, exons, intergenic, introns, lncrna_gencode
chr5	73445752	73452315	6564	*	13.922	0.022	894	FOXD1, FOXD1-AS1, LINC01385	3UTRs, 5UTRs, cpg_islands, cpg_shores, exons, firstexons, introns, lncrna_gencode, promoters
chr20	25081013	25082291	1279	*	13.918	0.088	895	VSX1	5UTRs, cpg_islands, cpg_shores, exons, firstexons, introns, promoters
chr5	135050238	135050846	609	*	13.895	0.146	896	PITX1-AS1, C5orf66	cpg_islands, cpg_shores, introns, lncrna_gencode
chr4	54225636	54234989	9354	*	13.863	0.004	897	PDGFRA	5UTRs, cpg_islands, cpg_shores, enhancers_fantom, exons, firstexons, introns, promoters
chr9	967031	973778	6748	*	13.843	0.062	898	DMRT1	3UTRs, cpg_islands, cpg_shelves, cpg_shores, enhancers_fantom, exons, intergenic, introns
chr4	110609314	110615889	6576	*	13.834	0.046	899	PANCR	cpg_islands, cpg_shelves, cpg_shores, enhancers_fantom, exons, firstexons, introns, lncrna_gencode, promoters
chr2	14632034	14635972	3939	*	13.821	0	900	LRATD1	3UTRs, 5UTRs, cpg_islands, cpg_shores, exons, firstexons, introns, promoters
chr4	48489813	48490944	1132	*	13.816	0.062	901	ZAR1	5UTRs, cpg_islands, cpg_shores, exons, firstexons, promoters
chr2	118843218	118843351	134	*	13.812	0.215	902	EN1	cpg_islands, exons, introns
chr10	27741502	27747222	5721	*	13.799	0.037	903	MKX, MKX-AS1	5UTRs, cpg_islands, cpg_shores, exons, firstexons, introns, lncrna_gencode, promoters
chr8	143427838	143431742	3905	*	13.786	0.009	904	MAFA	3UTRs, 5UTRs, cpg_islands, cpg_shores, exons, firstexons, introns, promoters
chr5	88682201	88695084	12884	*	13.784	0.05	905	LINC00461, MEF2C-AS2, AC008525.1, AC008525.2	cpg_inter, cpg_islands, cpg_shelves, cpg_shores, enhancers_fantom, exons, firstexons, introns, lncrna_gencode, promoters
chr7	27136375	27136930	556	*	13.775	0.029	906	HOXA-AS3, HOXA3, AC004080.6	cpg_shelves, enhancers_fantom, introns, lncrna_gencode
chr2	119156190	119159231	3042	*	13.774	0.007	907	C1QL2	3UTRs, 5UTRs, cpg_islands, cpg_shores, exons, firstexons, intergenic, introns, promoters
chr10	22334421	22341857	7437	*	13.77	0.035	908	AL158211.3	cpg_islands, cpg_shores, enhancers_fantom, exons, firstexons, intergenic, lncrna_gencode, promoters
chr10	101046899	101047515	617	*	13.758	0.053	909		cpg_shores, intergenic
chr5	159103849	159108004	4156	*	13.737	0.021	910	LOC107986467, LINC02202, AC134043.2	cpg_islands, cpg_shores, exons, firstexons, introns, lncrna_gencode, promoters
chr1	6418479	6420937	2459	*	13.736	-0.005	911	HES2	3UTRs, 5UTRs, cpg_islands, cpg_shores, exons, firstexons, introns, promoters
chr6	136920659	136923098	2440	*	13.73	0.019	912	SLC35D3	5UTRs, cpg_islands, cpg_shores, enhancers_fantom, exons, firstexons, introns, promoters
chr2	176187274	176193587	6314	*	13.715	0.013	913	HOXD1, HAGLR, MIR7704, AC009336.2	3UTRs, 5UTRs, cpg_islands, cpg_shelves, cpg_shores, exons, firstexons, introns, lncrna_gencode, promoters
chr17	49992258	49996354	4097	*	13.714	-0.007	914	DLX3	5UTRs, cpg_islands, cpg_shores, exons, firstexons, introns, promoters
chr10	69567717	69579912	12196	*	13.701	0.012	915	NEUROG3, LOC101929021, AL450311.1	3UTRs, 5UTRs, cpg_islands, cpg_shelves, cpg_shores, enhancers_fantom, exons, firstexons, intergenic, introns, lncrna_gencode, promoters
chr15	96325602	96327730	2129	*	13.694	-0.014	916	NR2F2, NR2F2-AS1	5UTRs, cpg_shelves, exons, firstexons, introns, lncrna_gencode, promoters
chr9	34628607	34629553	947	*	13.683	0.007	917	ARID3C	5UTRs, cpg_islands, cpg_shores, exons, firstexons, introns, promoters
chr5	1444183	1444347	165	*	13.675	-0.027	918	SLC6A3	cpg_islands, introns
chr6	144007993	144008056	64	*	13.632	-0.139	919	HYMAI, PLAGL1	cpg_islands, exons, firstexons, introns, lncrna_gencode, promoters
chr7	155802593	155806126	3534	*	13.625	0.044	920	SHH	3UTRs, cpg_islands, cpg_shores, exons, introns
chr10	75431227	75431606	380	*	13.614	-0.055	921	LOC107984293, AC010997.2, LRMDA	cpg_islands, cpg_shores, exons, firstexons, introns, lncrna_gencode, promoters
chr7	1663874	1668173	4300	*	13.603	0.009	922	ELFN1	5UTRs, cpg_islands, cpg_shores, enhancers_fantom, exons, firstexons, introns, promoters
chr9	17905478	17907641	2164	*	13.602	0.035	923	ADAMTSL1	5UTRs, cpg_islands, cpg_shores, exons, firstexons, introns, promoters
chr10	104638584	104643247	4664	*	13.594	0.002	924	SORCS3	5UTRs, cpg_islands, cpg_shores, enhancers_fantom, exons, firstexons, introns, promoters
chr22	45974182	45979515	5334	*	13.577	-0.006	925	WNT7B	5UTRs, cpg_islands, cpg_shores, enhancers_fantom, exons, firstexons, introns, promoters
chr1	46485416	46486036	621	*	13.569	0.105	926		cpg_islands, cpg_shores
chr12	53976557	53977040	484	*	13.567	0.118	927	HOXC11	3UTRs, cpg_shores, exons
chr2	66425499	66426925	1427	*	13.566	0.006	928	MEIS1-AS3	cpg_islands, cpg_shores, enhancers_fantom, exons, intergenic, lncrna_gencode
chr17	49132297	49133460	1164	*	13.564	0.011	929	B4GALNT2	5UTRs, cpg_islands, cpg_shores, exons, firstexons, introns, promoters
chr4	13530321	13531711	1391	*	13.556	0.063	930	LINC01097	cpg_shelves, cpg_shores, exons, firstexons, introns, lncrna_gencode, promoters
chr1	47507822	47508940	1119	*	13.545	0.004	931		cpg_islands, cpg_shores, intergenic
chr6	5994287	5997822	3536	*	13.536	0.025	932		cpg_islands, cpg_shores, enhancers_fantom, intergenic
chr6	1309302	1317434	8133	*	13.518	-0.023	933	FOXQ1	3UTRs, 5UTRs, cpg_islands, cpg_shores, enhancers_fantom, exons, firstexons, intergenic, promoters
chr2	66580785	66582417	1633	*	13.495	0.095	934	LINC01798	cpg_islands, cpg_shores, introns, lncrna_gencode
chr2	66574617	66578807	4191	*	13.483	0.007	935	LINC01798	cpg_islands, cpg_shores, enhancers_fantom, introns, lncrna_gencode
[truncated: 65 more rows]

## Sheet: mm_Liver high-PRC2 LMRs
Chromosme	start	end	width	strand	pr	delta	number	Annotated.gene.symbols	Detected.Features
[truncated: 1,000 more rows]
